# Supplementary material for: Enhancing mitochondrial one-carbon metabolism is neuroprotective in Alzheimer’s disease models
Source: Cell Death Dis. 2024 Nov 24;15(11):856. doi: 10.1038/s41419-024-07179-3 (PMC11586400; doi:10.1038/s41419-024-07179-3)
Supplement: Supplementary file 1 — Supplementary Table 1 [file 41419_2024_7179_MOESM1_ESM.csv]

	Description	daGAL4_plus1	daGAL4_plus2	daGAL4_plus3	daGAL4_plus4	daGAL4_plus5	daGAL4_Ab_ARC1	daGAL4_Ab_ARC2	daGAL4_Ab_ARC3	daGAL4_Ab_ARC4	daGAL4_Ab_ARC5	logFC	adj.P.Val
1	Bent, isoform I OS=Drosophila melanogaster GN=bt PE=1 SV=1	10.702	10.998	10.638	10.744	10.849	10.469	10.493	10.401	10.302	10.418	-0.37	0.011
2	Bent, isoform H OS=Drosophila melanogaster GN=bt PE=1 SV=1	8.556	9.004	8.623	8.703	8.833	8.455	8.557	8.39	8.233	8.436	-0.33	0.027
3	Sallimus, isoform P OS=Drosophila melanogaster GN=sls PE=4 SV=1	13.656	14.187	13.642	13.856	13.84	13.535	13.622	13.529	13.302	13.728	-0.293	0.067
4	Myosin heavy chain, isoform P OS=Drosophila melanogaster GN=Mhc PE=1 SV=1	6.914	7.637	8.099	7.583	7.387	7.625	7.745	7.908	8.45	11.222	1.066	0.183
5	Apolipophorins OS=Drosophila melanogaster GN=Rfabg PE=1 SV=2	14.252	14.153	14.143	14.124	14.139	14.05	14.123	14.224	14.41	14.571	0.113	0.352
6	Myosin heavy chain, isoform U OS=Drosophila melanogaster GN=Mhc PE=1 SV=1	6.073	5.882	6.541	5.76	5.809	6.115	6.57	6.648	7.352	9.651	1.254	0.1
7	Myosin heavy chain, isoform T OS=Drosophila melanogaster GN=Mhc PE=1 SV=1	3.838	4.27	4.636	4.078	4.148	4.445	4.387	4.448	4.902	7.945	1.032	0.196
9	Obscurin OS=Drosophila melanogaster GN=Unc-89 PE=1 SV=1	13.5	13.581	13.49	13.416	13.515	13.252	13.316	13.32	13.355	13.505	-0.151	0.072
10	Muscle-specific protein 300 kDa, isoform B OS=Drosophila melanogaster GN=Msp300 PE=1 SV=1	12.958	13.159	12.903	12.9	13.094	12.759	12.876	12.819	12.804	12.972	-0.157	0.097
11	Fatty acid synthase 1, isoform C OS=Drosophila melanogaster GN=FASN1 PE=1 SV=2	13.096	12.857	13.007	12.775	13.068	12.897	12.966	13.198	13.485	13.788	0.306	0.148
12	Short stop, isoform H OS=Drosophila melanogaster GN=shot PE=1 SV=1	10.883	11.056	10.941	10.945	11.047	10.862	10.723	10.695	10.74	10.713	-0.228	0.019
13	Stretchin-Mlck, isoform R OS=Drosophila melanogaster GN=Strn-Mlck PE=1 SV=2	12.849	12.649	12.572	12.512	12.294	12.473	12.443	12.875	13.146	13.208	0.254	0.24
14	Alpha spectrin, isoform C OS=Drosophila melanogaster GN=alpha-Spec PE=4 SV=1	12.463	12.785	12.535	12.581	12.49	12.605	12.66	12.705	12.811	12.977	0.181	0.118
15	Calcium-transporting ATPase sarcoplasmic/endoplasmic reticulum type OS=Drosophila melanogaster GN=Ca-P60A PE=1 SV=2	7.529	7.367	7.435	7.339	7.437	7.332	7.424	7.57	7.348	7.345	-0.018	0.839
16	Calcium-transporting ATPase OS=Drosophila melanogaster GN=SERCA PE=1 SV=1	6.876	6.954	6.74	6.658	6.934	6.676	6.738	6.374	6.212	6.41	-0.35	0.034
17	Ryanodine receptor, isoform E OS=Drosophila melanogaster GN=RyR PE=1 SV=1	6.761	6.409	6.453	6.407	6.733	6.561	6.46	6.618	6.823	6.665	0.073	0.564
18	Ryanodine receptor OS=Drosophila melanogaster GN=RyR PE=1 SV=3	7.376	6.999	7.229	7.199	7.202	7.088	7.391	7.275	7.336	7.299	0.077	0.457
19	Spectrin beta chain OS=Drosophila melanogaster GN=beta-Spec PE=1 SV=2	7.456	8.214	7.874	8.043	7.821	7.636	7.486	7.154	7.176	7.101	-0.571	0.022
20	Spectrin beta chain OS=Drosophila melanogaster GN=beta-Spec PE=3 SV=1	7.174	7.92	7.264	7.445	7.252	7.401	7.468	7.082	7.029	6.924	-0.23	0.253
21	Muscle-specific protein 300 kDa, isoform G OS=Drosophila melanogaster GN=Msp300 PE=1 SV=1	11.652	11.859	11.738	11.719	11.807	11.571	11.522	11.37	11.342	11.373	-0.32	0.012
22	Acetyl-CoA carboxylase, isoform A OS=Drosophila melanogaster GN=ACC PE=1 SV=1	12.61	12.527	12.565	12.457	12.623	12.481	12.472	12.582	12.699	12.786	0.047	0.617
23	Uncharacterized protein OS=Drosophila melanogaster GN=CG13492 PE=4 SV=3	11.465	11.696	11.544	11.618	11.541	11.529	11.64	11.609	11.635	11.674	0.044	0.554
24	Sodium/potassium-transporting ATPase subunit alpha OS=Drosophila melanogaster GN=Atpalpha PE=1 SV=3	4.26	3.251	4.17	3.675	3.859	4.215	3.968	3.86	4.115	4.567	0.302	0.232
25	Sodium/potassium-transporting ATPase subunit alpha OS=Drosophila melanogaster GN=Atpalpha PE=1 SV=1	4.772	5.069	4.604	5.013	5.148	4.606	4.902	4.389	4.239	4.468	-0.4	0.049
26	Cheerio, isoform M OS=Drosophila melanogaster GN=cher PE=1 SV=1	12.677	12.714	12.705	12.697	12.746	12.582	12.637	12.58	12.574	12.679	-0.098	0.114
28	Glycogen phosphorylase OS=Drosophila melanogaster GN=GlyP PE=2 SV=2	12.6	12.363	12.271	12.44	12.503	12.723	12.575	12.909	13.167	13.414	0.522	0.026
29	Heat shock protein 83 OS=Drosophila melanogaster GN=Hsp83 PE=1 SV=1	12.907	12.851	12.888	12.866	12.758	12.831	13.036	13.104	13.146	13.084	0.186	0.055
30	Futsch, isoform F OS=Drosophila melanogaster GN=futsch PE=1 SV=1	12.175	12.287	12.284	12.266	12.284	12.125	12.105	11.965	11.89	11.921	-0.258	0.017
31	PDZ and LIM domain protein Zasp OS=Drosophila melanogaster GN=Zasp52 PE=1 SV=2	9.877	9.652	9.798	9.71	9.817	9.679	9.901	10.057	10.299	10.816	0.38	0.113
32	Stretchin-Mlck, isoform S OS=Drosophila melanogaster GN=Strn-Mlck PE=1 SV=1	11.838	12.091	11.944	11.904	12.007	11.693	11.714	11.529	11.491	11.573	-0.357	0.009
33	Dynein heavy chain 64C, isoform I OS=Drosophila melanogaster GN=Dhc64C PE=1 SV=1	12.117	11.958	12.027	11.932	12.019	12.033	12.109	12.196	12.246	12.299	0.166	0.069
34	Trailer hitch, isoform H OS=Drosophila melanogaster GN=tral PE=1 SV=1	11.171	10.831	11.266	11.108	10.854	11.341	11.549	11.487	11.743	11.431	0.464	0.015
35	Aconitate hydratase, mitochondrial OS=Drosophila melanogaster GN=Acon PE=1 SV=2	12.553	12.388	12.44	12.283	12.421	12.472	12.554	12.67	12.848	13.211	0.334	0.064
36	Pyruvate kinase OS=Drosophila melanogaster GN=PyK PE=2 SV=2	12.302	12.357	12.276	12.256	12.316	12.21	12.284	12.39	12.592	13.044	0.203	0.253
37	Neural conserved at 73EF, isoform I OS=Drosophila melanogaster GN=Nc73EF PE=1 SV=1	9.831	9.775	9.868	9.809	9.832	9.694	9.732	9.655	9.647	9.681	-0.141	0.039
38	ATP synthase subunit alpha, mitochondrial OS=Drosophila melanogaster GN=blw PE=1 SV=2	13.456	13.629	13.327	13.321	13.406	13.379	13.412	13.398	13.498	13.689	0.047	0.66
39	Alpha-actinin, sarcomeric OS=Drosophila melanogaster GN=Actn PE=1 SV=2	12.48	12.585	12.366	12.355	12.657	12.143	12.131	12.25	12.297	12.705	-0.183	0.212
40	ATP synthase subunit beta OS=Drosophila melanogaster GN=ATPsynbeta PE=1 SV=1	12.377	12.117	12.237	12.055	12.225	12.252	12.299	12.483	12.922	13.509	0.491	0.095
41	Myosin heavy chain, non-muscle OS=Drosophila melanogaster GN=zip PE=1 SV=2	6.326	6.158	6.442	6.188	6.71	6.109	6.137	5.843	6.085	6.367	-0.257	0.114
42	Neural conserved at 73EF, isoform F OS=Drosophila melanogaster GN=Nc73EF PE=1 SV=1	7.869	7.229	7.29	7.052	7.466	7.335	7.6	7.983	8.31	8.489	0.562	0.075
43	Uncharacterized protein, isoform T OS=Drosophila melanogaster GN=CG34417 PE=1 SV=1	10.505	10.732	10.503	10.619	10.678	10.411	10.382	10.237	10.177	10.316	-0.303	0.015
44	Clathrin heavy chain OS=Drosophila melanogaster GN=Chc PE=1 SV=1	12.079	11.881	12.014	11.957	12.003	12.033	12.11	12.191	12.217	12.314	0.186	0.051
45	Pyruvate carboxylase OS=Drosophila melanogaster GN=PCB PE=1 SV=1	12.261	11.97	12.088	12.017	12.118	12.091	12.189	12.511	12.742	13.048	0.426	0.068
46	Zipper, isoform I OS=Drosophila melanogaster GN=zip PE=1 SV=1	5.15	3.156	4.518	3.423	4.101	4.705	5.53	6.274	6.765	7.468	2.079	0.02
47	Arginine kinase, isoform E OS=Drosophila melanogaster GN=Argk PE=1 SV=1	7.062	6.11	6.528	6.02	6.391	6.592	7.106	7.884	8.219	8.514	1.24	0.027
48	Arginine kinase OS=Drosophila melanogaster GN=Argk PE=2 SV=2	6.463	5.741	6.198	5.63	6.064	5.962	6.535	7.661	7.797	8.288	1.23	0.041
49	CG9674, isoform F OS=Drosophila melanogaster GN=Dmel\CG9674 PE=1 SV=1	11.946	11.855	11.883	11.831	11.89	11.877	12.001	11.986	12.035	12.101	0.119	0.107
50	Yolk protein 1, isoform B OS=Drosophila melanogaster GN=Yp1 PE=1 SV=1	11.968	11.529	11.849	11.921	11.705	12.213	12.427	12.654	13.01	13.185	0.903	0.01
51	Fatty acid synthase 3 OS=Drosophila melanogaster GN=FASN3 PE=1 SV=3	11.595	11.391	11.53	11.44	11.514	11.551	11.654	11.737	11.712	12.012	0.239	0.052
52	Elongation factor 2 OS=Drosophila melanogaster GN=EF2 PE=1 SV=4	12.484	12.301	12.357	12.294	12.334	12.397	12.551	12.652	12.827	13.017	0.335	0.039
53	Vitellogenin-2 OS=Drosophila melanogaster GN=Yp2 PE=1 SV=2	12.354	12.71	12.271	12.573	12.11	12.597	12.744	12.845	13.105	13.205	0.496	0.028
54	Enolase OS=Drosophila melanogaster GN=Eno PE=1 SV=2	12.629	12.747	12.556	12.559	12.611	12.626	12.724	12.811	12.953	13.144	0.231	0.077
55	Z band alternatively spliced PDZ-motif protein 52, isoform N OS=Drosophila melanogaster GN=Zasp52 PE=1 SV=1	5.505	5.864	5.35	5.068	5.966	4.342	4.654	4.166	4.582	5.699	-0.862	0.039
56	Hsc70Cb, isoform A OS=Drosophila melanogaster GN=Hsc70Cb PE=1 SV=1	7.035	7.328	7.244	7.357	7.118	7.243	6.928	6.947	6.719	6.814	-0.286	0.054
57	Heat shock 70 kDa protein cognate 5 OS=Drosophila melanogaster GN=Hsc70-5 PE=1 SV=2	11.977	11.906	11.891	11.818	11.916	11.787	11.917	11.972	12.085	12.203	0.091	0.359
58	Paramyosin, long form OS=Drosophila melanogaster GN=Prm PE=1 SV=1	9.971	10.243	10.04	9.879	10.021	9.762	9.845	9.967	9.955	12.106	0.296	0.566
59	Nucleoporin 358kD, isoform B OS=Drosophila melanogaster GN=Nup358 PE=1 SV=1	11.427	11.38	11.46	11.456	11.369	11.444	11.523	11.503	11.542	11.497	0.083	0.174
62	Fructose-bisphosphate aldolase OS=Drosophila melanogaster GN=Ald PE=1 SV=1	12.665	12.853	12.616	12.64	12.734	12.548	12.55	12.501	12.609	12.91	-0.078	0.476
63	Phosphoglycerate kinase OS=Drosophila melanogaster GN=Pgk PE=3 SV=1	12.044	11.638	11.78	11.649	11.843	11.825	12.028	12.319	12.568	12.813	0.52	0.044
64	Dodeca-satellite-binding protein 1, isoform A OS=Drosophila melanogaster GN=Dp1 PE=1 SV=1	12.108	12.062	12.122	12.105	12.084	12.123	12.125	12.063	12.039	12.035	-0.019	0.757
65	Actin, indirect flight muscle OS=Drosophila melanogaster GN=Act88F PE=1 SV=1	8.768	9.45	9.514	9.39	8.874	9.385	9.581	9.564	10.017	11.298	0.77	0.093
66	Uncharacterized protein, isoform H OS=Drosophila melanogaster GN=Dmel\CG43078 PE=1 SV=1	9.273	9.454	9.336	9.431	9.363	9.254	9.233	9.035	9.006	9.026	-0.261	0.023
67	AT02348p OS=Drosophila melanogaster GN=UQCR-C2 PE=1 SV=1	11.741	11.116	11.469	11.16	11.431	11.316	11.549	11.675	11.882	12.217	0.344	0.131
68	Papilin OS=Drosophila melanogaster GN=Ppn PE=1 SV=2	11.006	11.227	11.018	11.134	10.945	11.131	11.137	10.93	10.873	10.973	-0.057	0.565
69	Actin, larval muscle OS=Drosophila melanogaster GN=Act79B PE=1 SV=2	8.962	10.172	10.022	10.164	8.886	9.968	10.131	10.263	10.357	11.332	0.769	0.092
70	Heat shock 70 kDa protein cognate 4 OS=Drosophila melanogaster GN=Hsc70-4 PE=1 SV=3	12.258	11.944	12.047	11.949	11.959	12.195	12.42	12.591	12.758	13.087	0.579	0.021
71	Voltage-dependent anion-selective channel OS=Drosophila melanogaster GN=porin PE=1 SV=3	12.375	12.395	12.323	12.186	12.31	12.197	12.322	12.416	12.537	12.828	0.142	0.301
72	Glycerol-3-phosphate dehydrogenase [NAD(+)], cytoplasmic OS=Drosophila melanogaster GN=Gpdh PE=1 SV=3	12.468	11.942	12.203	11.992	12.349	12.445	12.432	12.716	12.85	13.279	0.554	0.032
73	Calcium-transporting ATPase OS=Drosophila melanogaster GN=PMCA PE=1 SV=5	6.807	6.737	6.722	6.742	6.625	6.773	6.811	6.679	6.831	6.974	0.087	0.288
74	Karst, isoform E OS=Drosophila melanogaster GN=kst PE=1 SV=2	11.234	11.589	11.254	11.382	11.383	11.31	11.167	11.164	11.057	11.224	-0.184	0.086
75	Purity of essence, isoform B OS=Drosophila melanogaster GN=poe PE=4 SV=1	11.088	11.052	11.119	11.084	11.014	11.15	11.212	11.127	11.194	11.11	0.087	0.161
76	60 kDa heat shock protein, mitochondrial OS=Drosophila melanogaster GN=Hsp60 PE=1 SV=3	12.001	12.107	12.108	12.129	12.038	12.09	12.113	12.02	11.996	12.076	-0.017	0.798
77	Hsc70Cb, isoform G OS=Drosophila melanogaster GN=Hsc70Cb PE=1 SV=1	5.499	4.754	5.369	5.158	5.252	5.28	5.291	5.46	5.624	5.387	0.202	0.231
78	Calcium-transporting ATPase OS=Drosophila melanogaster GN=PMCA PE=1 SV=3	7.987	8.22	8.072	8.156	8.099	7.956	7.963	7.818	7.766	7.704	-0.265	0.023
79	Protein disulfide-isomerase OS=Drosophila melanogaster GN=Pdi PE=3 SV=1	11.679	11.506	11.557	11.598	11.589	11.709	11.705	11.864	11.908	11.952	0.242	0.024
80	Rhea, isoform B OS=Drosophila melanogaster GN=rhea PE=1 SV=1	11.534	11.763	11.532	11.595	11.695	11.422	11.435	11.387	11.323	11.356	-0.239	0.019
81	Glyceraldehyde-3-phosphate dehydrogenase 2 OS=Drosophila melanogaster GN=Gapdh2 PE=1 SV=2	10.598	10.427	10.551	10.425	10.491	10.401	10.647	10.742	10.998	11.194	0.298	0.094
82	CG8036, isoform B OS=Drosophila melanogaster GN=CG8036 PE=1 SV=3	12.06	11.897	11.876	11.843	11.948	12.019	12.09	12.299	12.393	12.43	0.321	0.025
83	Glycerol-3-phosphate dehydrogenase OS=Drosophila melanogaster GN=Gpo-1 PE=1 SV=1	12.331	11.894	12.041	11.877	12.127	11.91	12.117	12.476	12.724	13.144	0.42	0.13
84	Probable citrate synthase, mitochondrial OS=Drosophila melanogaster GN=kdn PE=2 SV=1	12.229	12.081	12.054	11.952	12.119	11.977	12.135	12.27	12.55	12.92	0.283	0.167
85	LD30155p OS=Drosophila melanogaster GN=lost PE=1 SV=1	11.896	11.776	11.883	11.937	11.802	11.924	11.9	11.937	12.061	12.098	0.125	0.119
86	Tripeptidyl-peptidase 2 OS=Drosophila melanogaster GN=TppII PE=1 SV=2	11.41	11.341	11.357	11.409	11.291	11.447	11.553	11.683	11.777	11.737	0.278	0.02
87	Bicoid stability factor OS=Drosophila melanogaster GN=bsf PE=1 SV=2	11.764	11.636	11.672	11.57	11.599	11.712	11.784	11.875	11.924	11.984	0.207	0.038
88	Tubulin beta-1 chain OS=Drosophila melanogaster GN=betaTub56D PE=1 SV=2	11.696	11.445	11.535	11.42	11.51	11.566	11.706	11.851	11.958	12.072	0.309	0.038
89	Laminin subunit alpha OS=Drosophila melanogaster GN=LanA PE=1 SV=2	11.377	11.354	11.201	11.269	11.406	11.109	10.991	10.952	11.062	11.19	-0.26	0.019
90	Protein 4.1 homolog OS=Drosophila melanogaster GN=cora PE=1 SV=1	11.537	11.451	11.452	11.402	11.538	11.3	11.374	11.41	11.484	11.683	-0.026	0.798
91	Yolk protein 3, isoform B OS=Drosophila melanogaster GN=Yp3 PE=1 SV=1	12.107	12.024	11.966	12.073	11.71	12.392	12.633	12.766	12.918	12.981	0.762	0.004
92	Putative vitellogenin receptor OS=Drosophila melanogaster GN=yl PE=1 SV=2	10.986	10.708	10.903	10.938	10.612	11.077	11.336	11.374	11.383	11.101	0.425	0.015
93	Megator, isoform B OS=Drosophila melanogaster GN=Mtor PE=1 SV=1	11.148	11.276	11.215	11.271	11.146	11.099	11.107	11.086	11.017	10.901	-0.169	0.05
94	ATP-citrate synthase OS=Drosophila melanogaster GN=ATPCL PE=1 SV=1	6.468	5.528	6.317	5.99	6.371	6.458	6.296	6.626	6.748	6.922	0.475	0.065
95	Zormin, isoform J OS=Drosophila melanogaster GN=zormin PE=1 SV=1	11.309	11.409	11.185	11.186	11.409	11.047	11.152	11.122	11.124	11.48	-0.115	0.318
96	Eukaryotic translation initiation factor 4G, isoform B OS=Drosophila melanogaster GN=eIF4G1 PE=1 SV=1	11.363	11.053	11.283	11.12	11.163	11.237	11.298	11.395	11.463	11.43	0.168	0.095
97	LP18708p OS=Drosophila melanogaster GN=nocte PE=1 SV=4	9.834	9.834	9.916	9.87	9.687	9.896	9.97	9.923	9.826	9.594	0.014	0.903
98	Catalase OS=Drosophila melanogaster GN=Cat PE=1 SV=2	11.279	11.429	11.354	11.298	11.338	11.194	11.391	11.421	11.425	11.673	0.081	0.438
99	Succinate dehydrogenase [ubiquinone] flavoprotein subunit, mitochondrial OS=Drosophila melanogaster GN=SdhA PE=2 SV=3	11.83	11.92	11.815	11.755	11.81	11.661	11.731	11.784	11.836	12.05	-0.013	0.899
100	NADH dehydrogenase (Ubiquinone) 75 kDa subunit, isoform B OS=Drosophila melanogaster GN=ND-75 PE=1 SV=1	11.461	11.197	11.224	11.17	11.309	11.463	11.507	11.724	12.031	12.323	0.537	0.028
101	ATP-citrate synthase OS=Drosophila melanogaster GN=ATPCL PE=1 SV=1	4.9	4.937	4.953	4.695	5.011	5.442	4.916	4.784	5.169	5.019	0.167	0.268
102	ATP-citrate synthase OS=Drosophila melanogaster GN=ATPCL PE=1 SV=1	4.609	4.631	4.792	4.84	4.92	5.264	4.871	5.033	4.879	4.833	0.217	0.098
103	Transitional endoplasmic reticulum ATPase TER94 OS=Drosophila melanogaster GN=TER94 PE=1 SV=1	11.349	11.086	11.269	11.197	11.144	11.302	11.449	11.539	11.625	11.608	0.296	0.022
104	Restin homolog OS=Drosophila melanogaster GN=CLIP-190 PE=1 SV=1	11.15	11.126	11.127	11.056	11.223	11.103	11.019	10.997	10.941	11.009	-0.123	0.089
105	Bifunctional glutamate/proline--tRNA ligase OS=Drosophila melanogaster GN=GluProRS PE=1 SV=2	11.565	11.381	11.467	11.46	11.437	11.535	11.624	11.76	11.838	11.816	0.252	0.026
106	CG9485, isoform B OS=Drosophila melanogaster GN=CG9485 PE=1 SV=3	4.49	4.792	4.611	4.763	4.931	4.272	4.267	4.041	4.069	4.451	-0.497	0.012
107	LD07162p OS=Drosophila melanogaster GN=vig PE=1 SV=1	11.318	11.385	11.444	11.387	11.461	11.225	11.266	11.003	11.065	11.061	-0.275	0.017
108	CG9485, isoform C OS=Drosophila melanogaster GN=CG9485 PE=1 SV=1	5.598	4.694	4.958	4.738	5.329	4.975	5.465	5.711	6.072	6.292	0.639	0.074
109	BcDNA.GH08860 OS=Drosophila melanogaster GN=Tps1 PE=1 SV=1	11.575	11.525	11.409	11.291	11.545	11.333	11.412	11.775	11.875	12.111	0.232	0.207
110	Paramyosin, short form OS=Drosophila melanogaster GN=Prm PE=2 SV=2	5.249	3.896	4.692	4.163	4.83	5.042	5.342	6.264	6.434	8.722	1.795	0.045
111	Glyceraldehyde-3-phosphate dehydrogenase 1 OS=Drosophila melanogaster GN=Gapdh1 PE=2 SV=2	9.915	10.104	9.984	9.904	9.91	9.807	9.944	9.86	9.869	10.06	-0.055	0.513
112	Actin-42A OS=Drosophila melanogaster GN=Act42A PE=1 SV=3	9.952	10.195	10.341	10.151	9.774	10.299	10.41	10.514	10.332	10.901	0.409	0.043
113	Dumpy, isoform Q OS=Drosophila melanogaster GN=dpy PE=1 SV=1	8.937	9.574	9.249	9.371	9.144	9.224	9.043	8.865	8.677	9.03	-0.287	0.102
114	Megalin, isoform A OS=Drosophila melanogaster GN=mgl PE=1 SV=2	10.655	10.839	10.724	10.744	10.83	10.737	10.7	10.623	10.63	10.558	-0.109	0.153
115	Protein clueless OS=Drosophila melanogaster GN=clu PE=1 SV=1	11.321	11.288	11.328	11.289	11.213	11.208	11.236	11.302	11.305	11.244	-0.029	0.646
116	ATP synthase subunit gamma, mitochondrial OS=Drosophila melanogaster GN=ATPsyngamma PE=2 SV=2	12.775	12.777	12.712	12.641	12.759	12.638	12.698	12.645	12.685	12.887	-0.022	0.79
117	Protein lava lamp OS=Drosophila melanogaster GN=lva PE=1 SV=2	9.928	10.174	10.165	10.212	10.003	10.161	9.995	9.924	9.85	9.807	-0.149	0.174
118	Glutamate dehydrogenase, mitochondrial OS=Drosophila melanogaster GN=Gdh PE=1 SV=2	10.341	10.123	10.227	10.138	10.225	10.356	10.255	10.365	10.418	10.494	0.166	0.065
119	Kinesin heavy chain OS=Drosophila melanogaster GN=Khc PE=1 SV=2	10.993	11.004	10.97	10.963	10.969	10.968	11.101	11.08	11.15	11.154	0.111	0.108
120	MIP16230p OS=Drosophila melanogaster GN=Vha68-2 PE=1 SV=1	11.306	11.088	11.147	10.987	11.16	11.116	11.22	11.454	11.54	11.767	0.282	0.084
121	Anon1A4 OS=Drosophila melanogaster GN=Df31 PE=1 SV=1	11.429	11.524	11.565	11.715	11.342	11.615	11.644	11.54	11.418	11.122	-0.047	0.744
122	Vinculin, isoform B OS=Drosophila melanogaster GN=Vinc PE=1 SV=1	11.284	11.393	11.275	11.275	11.315	11.084	11.121	11.026	11.101	11.177	-0.206	0.018
123	LD20211p OS=Drosophila melanogaster GN=Tudor-SN PE=1 SV=1	11.662	11.39	11.523	11.455	11.509	11.591	11.817	12.012	12.242	12.398	0.504	0.025
124	Eukaryotic translation initiation factor 3 subunit A OS=Drosophila melanogaster GN=eIF3-S10 PE=1 SV=1	11.026	11.042	11.046	11.04	11.016	11.068	11.018	11.003	11.075	11.165	0.032	0.614
125	GH24511p OS=Drosophila melanogaster GN=Uba1 PE=1 SV=1	10.784	10.523	10.723	10.607	10.564	10.762	10.941	11.094	11.194	11.222	0.402	0.017
126	La-related protein 1 OS=Drosophila melanogaster GN=larp PE=1 SV=5	10.849	10.781	10.918	10.878	10.74	10.783	10.836	10.698	10.719	10.63	-0.1	0.192
127	Limpet, isoform K OS=Drosophila melanogaster GN=Lmpt PE=1 SV=2	9.527	9.516	9.638	9.473	9.519	9.473	9.407	9.257	9.296	9.26	-0.196	0.035
128	Actin-57B OS=Drosophila melanogaster GN=Act57B PE=1 SV=1	6.699	7.618	7.629	7.579	6.705	7.797	8.125	8.1	8.358	10.075	1.245	0.041
129	Fatty acid synthase 2, isoform B OS=Drosophila melanogaster GN=FASN2 PE=1 SV=1	11.425	11.422	11.424	11.189	11.337	11.169	11.4	11.31	11.243	11.54	-0.027	0.802
130	Alpha-mannosidase OS=Drosophila melanogaster GN=LManVI PE=1 SV=2	9.855	9.518	9.744	9.582	9.628	10.075	10.112	10.573	10.728	11	0.832	0.011
131	Uncharacterized protein, isoform G OS=Drosophila melanogaster GN=Dmel\CG43078 PE=1 SV=1	6.079	6.256	6.403	6.39	6.185	6.3	5.895	5.805	6.04	6.038	-0.247	0.075
132	ATP-dependent 6-phosphofructokinase OS=Drosophila melanogaster GN=Pfk PE=2 SV=2	11.267	11.292	11.131	11.065	11.235	10.863	11.008	11.187	11.475	11.736	0.056	0.781
133	Alpha-mannosidase OS=Drosophila melanogaster GN=LManV PE=1 SV=1	10.181	9.711	10.009	9.762	9.872	10.165	10.263	10.746	10.712	10.769	0.624	0.015
134	Vacuolar protein sorting-associated protein 13 OS=Drosophila melanogaster GN=Vps13 PE=1 SV=2	10.649	10.799	10.692	10.599	10.781	10.682	10.746	10.604	10.552	10.58	-0.071	0.367
135	Lethal (2) 01289, isoform F OS=Drosophila melanogaster GN=l(2)01289 PE=1 SV=1	10.437	10.573	10.497	10.416	10.476	10.271	10.434	10.24	10.235	10.218	-0.2	0.03
136	Uncharacterized protein, isoform C OS=Drosophila melanogaster GN=CG30122 PE=1 SV=1	10.97	11.116	11.061	11.154	11.056	10.588	10.809	10.651	10.53	10.403	-0.476	0.005
137	Cytochrome P450 4g1 OS=Drosophila melanogaster GN=Cyp4g1 PE=2 SV=1	11.369	11.477	11.443	11.339	11.315	11.19	11.406	11.296	11.252	11.507	-0.058	0.518
138	LD13601p OS=Drosophila melanogaster GN=UGP PE=1 SV=2	11.953	11.943	11.853	11.833	12.1	11.87	11.839	11.983	11.993	12.146	0.03	0.769
139	Defective chorion-1 protein, FC125 isoform OS=Drosophila melanogaster GN=dec-1 PE=2 SV=2	10.938	10.66	10.929	10.986	10.677	11.044	11.072	11.072	10.989	10.814	0.16	0.152
140	CG5028, isoform A OS=Drosophila melanogaster GN=CG5028 PE=1 SV=1	11.33	11.133	11.291	11.145	11.276	11.298	11.355	11.384	11.611	11.978	0.29	0.084
141	Limpet, isoform J OS=Drosophila melanogaster GN=Lmpt PE=1 SV=1	5.725	5.573	5.504	5.411	5.261	5.558	5.495	5.568	5.475	5.44	0.012	0.917
142	CG1910, isoform A OS=Drosophila melanogaster GN=CG1910 PE=1 SV=1	10.91	11.063	10.994	11.044	11.045	10.905	10.818	10.693	10.603	10.499	-0.308	0.021
143	Protein bangles and beads OS=Drosophila melanogaster GN=bnb PE=1 SV=1	11.58	11.697	11.656	11.656	11.606	11.418	11.512	11.373	11.407	11.386	-0.22	0.015
144	CG1648, isoform B OS=Drosophila melanogaster GN=CG1648 PE=1 SV=1	12.274	12.092	12.226	11.726	12.31	11.692	11.748	11.855	11.954	12.362	-0.203	0.276
145	GH01077p OS=Drosophila melanogaster GN=UQCR-C1 PE=1 SV=2	11.374	10.999	11.173	11.016	11.168	11.046	11.212	11.413	11.754	12.307	0.4	0.146
146	Alanine--tRNA ligase, cytoplasmic OS=Drosophila melanogaster GN=Aats-ala PE=2 SV=1	10.934	10.893	10.909	10.895	10.868	10.957	11.063	11.104	11.076	11.048	0.15	0.038
147	Stress-sensitive B, isoform E OS=Drosophila melanogaster GN=sesB PE=1 SV=1	12.737	13.087	12.681	12.662	12.686	12.596	12.7	12.709	12.76	12.969	-0.024	0.863
148	LD47396p OS=Drosophila melanogaster GN=CCT7 PE=1 SV=2	10.894	10.211	10.584	10.331	10.371	10.711	11.056	11.313	11.427	11.495	0.722	0.016
149	Glutamate dehydrogenase OS=Drosophila melanogaster GN=Gdh PE=1 SV=1	7.208	6.689	7.322	7.041	7.221	7.201	7.256	7.368	7.475	7.601	0.284	0.092
150	CG7920, isoform A OS=Drosophila melanogaster GN=CG7920 PE=1 SV=1	11.577	10.903	11.184	10.892	11.17	11.147	11.469	11.711	11.959	12.249	0.562	0.055
151	Valyl-tRNA synthetase, isoform C OS=Drosophila melanogaster GN=ValRS PE=1 SV=1	10.577	10.535	10.505	10.473	10.529	10.419	10.565	10.605	10.721	10.779	0.094	0.298
152	Hsp70/Hsp90 organizing protein OS=Drosophila melanogaster GN=Hop PE=1 SV=1	11.33	11.135	11.253	11.267	11.117	11.31	11.425	11.515	11.575	11.553	0.255	0.024
153	Probable isocitrate dehydrogenase [NAD] subunit alpha, mitochondrial OS=Drosophila melanogaster GN=l(1)G0156 PE=2 SV=1	11.191	10.83	11.072	10.843	10.996	11.116	11.19	11.304	11.53	12.058	0.453	0.056
154	Phosphoglucomutase OS=Drosophila melanogaster GN=Pgm PE=1 SV=1	11.501	11.515	11.443	11.383	11.561	11.403	11.41	11.501	11.626	11.803	0.068	0.523
155	Dipeptidyl peptidase 3 OS=Drosophila melanogaster GN=DppIII PE=2 SV=2	11.099	10.842	10.964	10.947	10.895	10.993	11.096	11.149	11.242	11.278	0.202	0.052
156	Aluminum tubes, isoform G OS=Drosophila melanogaster GN=alt PE=1 SV=1	11.194	11.167	11.219	11.29	11.091	11.239	11.317	11.307	11.294	11.148	0.069	0.347
157	Aldehyde dehydrogenase OS=Drosophila melanogaster GN=Aldh PE=1 SV=1	10.798	10.495	10.668	10.554	10.713	10.663	10.713	10.96	11.132	11.351	0.318	0.076
158	Tropomyosin 2, isoform E OS=Drosophila melanogaster GN=Tm2 PE=1 SV=1	9.669	11.348	11.139	11.34	9.934	11.21	11.295	11.356	11.684	13.2	1.063	0.09
159	C-1-tetrahydrofolate synthase, cytoplasmic OS=Drosophila melanogaster GN=pug PE=2 SV=4	11.048	10.884	10.892	10.826	11.075	11.069	10.943	11.162	11.26	11.362	0.214	0.077
160	Axotactin, isoform C OS=Drosophila melanogaster GN=axo PE=4 SV=1	10.618	10.855	10.725	10.685	10.709	10.617	10.625	10.554	10.544	10.605	-0.13	0.087
161	1,4-Alpha-Glucan branching enzyme OS=Drosophila melanogaster GN=AGBE PE=1 SV=1	11.583	11.341	11.326	11.251	11.581	11.138	11.151	11.435	11.567	11.754	-0.007	0.967
162	Heat shock 70-kDa protein cognate 3, isoform E OS=Drosophila melanogaster GN=Hsc70-3 PE=1 SV=1	11.158	11.079	11.087	11.188	11	11.114	11.225	11.304	11.361	11.379	0.174	0.063
163	Lamin Dm0 OS=Drosophila melanogaster GN=Lam PE=1 SV=4	11.251	11.047	11.09	10.917	10.987	11.03	11.094	11.36	11.531	11.533	0.251	0.1
164	Neither inactivation nor afterpotential protein C OS=Drosophila melanogaster GN=ninaC PE=1 SV=2	11.22	10.907	11.036	10.939	11.114	10.922	10.891	11.123	11.202	11.578	0.1	0.542
165	Laminin subunit gamma-1 OS=Drosophila melanogaster GN=LanB2 PE=2 SV=2	10.445	10.444	10.302	10.359	10.521	10.135	10.018	9.958	10.096	10.215	-0.329	0.01
166	Delta-1-pyrroline-5-carboxylate synthase OS=Drosophila melanogaster GN=Dmel\CG7470 PE=1 SV=1	11.336	11.004	11.119	11.013	11.195	11.163	11.179	11.568	11.8	12.132	0.435	0.075
167	Regulatory particle non-ATPase 2, isoform B OS=Drosophila melanogaster GN=Rpn2 PE=4 SV=1	10.643	10.572	10.559	10.544	10.48	10.418	10.727	10.768	10.886	10.998	0.2	0.124
168	Elongation factor Tu OS=Drosophila melanogaster GN=mEFTu1 PE=1 SV=1	11.462	11.247	11.357	11.157	11.253	11.147	11.325	11.465	11.567	11.767	0.159	0.264
169	Transferrin OS=Drosophila melanogaster GN=Tsf1 PE=1 SV=1	10.459	10.087	9.944	11.153	10.387	11.063	10.807	11.192	11.51	11.949	0.898	0.027
170	Phosrestin-1 OS=Drosophila melanogaster GN=Arr2 PE=1 SV=2	11.263	11.178	11.137	11.102	11.14	10.84	11.054	11.072	11.073	11.298	-0.097	0.343
171	A kinase anchor protein 200, isoform D OS=Drosophila melanogaster GN=Akap200 PE=1 SV=1	8.419	8.644	8.498	8.464	8.587	8.969	8.937	8.786	8.591	8.585	0.251	0.054
172	Z band alternatively spliced PDZ-motif protein 52, isoform T OS=Drosophila melanogaster GN=Zasp52 PE=1 SV=1	5.741	6.026	5.572	5.865	5.879	5.813	5.752	5.689	5.41	5.674	-0.149	0.243
173	Glycoprotein 93 OS=Drosophila melanogaster GN=Gp93 PE=1 SV=1	11.25	11.134	11.139	11.165	11.095	11.23	11.335	11.418	11.435	11.417	0.21	0.025
174	Laminin subunit beta-1 OS=Drosophila melanogaster GN=LanB1 PE=1 SV=4	10.277	10.192	10.044	10.07	10.204	9.901	9.894	9.909	10.167	10.335	-0.116	0.348
175	CG6439, isoform A OS=Drosophila melanogaster GN=CG6439 PE=1 SV=1	11.732	11.714	11.81	11.66	11.745	11.753	11.731	11.715	11.821	12.153	0.102	0.349
176	MICOS complex subunit MIC60 OS=Drosophila melanogaster GN=Mitofilin PE=3 SV=1	11.751	11.739	11.732	11.597	11.682	11.586	11.685	11.69	11.735	11.861	0.011	0.9
177	FI05224p OS=Drosophila melanogaster GN=ThrRS PE=1 SV=2	10.77	10.582	10.662	10.613	10.637	10.644	10.769	10.883	11.074	11.205	0.262	0.067
178	Mitochondrial trifunctional protein alpha subunit, isoform B OS=Drosophila melanogaster GN=Mtpalpha PE=1 SV=1	11.876	11.566	11.72	11.593	11.674	11.666	11.789	11.949	12.038	12.135	0.229	0.086
179	CG2918, isoform A OS=Drosophila melanogaster GN=EG:25E8.1 PE=1 SV=1	10.404	10.425	10.409	10.497	10.369	10.486	10.488	10.388	10.332	10.218	-0.039	0.642
180	CG7461, isoform B OS=Drosophila melanogaster GN=CG7461 PE=1 SV=2	11.172	11.064	11.126	11.008	11.08	11.037	11.143	11.333	11.381	11.497	0.188	0.108
181	Pyruvate dehydrogenase E1 component subunit alpha OS=Drosophila melanogaster GN=l(1)G0334 PE=1 SV=1	11.133	10.733	10.875	10.636	10.82	10.833	11.024	11.434	11.753	12.147	0.599	0.062
182	Chaoptin, isoform D OS=Drosophila melanogaster GN=chp PE=1 SV=1	11.347	11.284	11.328	11.292	11.382	11.174	11.196	11.268	11.304	11.598	-0.019	0.865
183	Uncharacterized protein, isoform A OS=Drosophila melanogaster GN=CG44245 PE=1 SV=3	10.713	10.593	10.719	10.773	10.737	10.687	10.604	10.584	10.595	10.761	-0.061	0.407
184	Isocitrate dehydrogenase [NADP] OS=Drosophila melanogaster GN=Idh PE=1 SV=2	11.649	11.472	11.527	11.391	11.538	11.473	11.53	11.701	11.783	12.028	0.188	0.164
185	T-complex protein 1 subunit gamma OS=Drosophila melanogaster GN=Cctgamma PE=2 SV=2	10.528	10.229	10.413	10.344	10.204	10.572	10.644	10.83	11.005	11.166	0.5	0.016
186	Probable ubiquitin carboxyl-terminal hydrolase FAF OS=Drosophila melanogaster GN=faf PE=1 SV=2	10.157	10.128	10.157	10.085	10.008	10.136	10.211	10.19	10.157	10.056	0.043	0.534
187	Uncharacterized protein, isoform A OS=Drosophila melanogaster GN=Dmel\CG17514 PE=1 SV=2	10.715	10.492	10.576	10.526	10.538	10.547	10.599	10.729	10.744	10.768	0.108	0.206
188	Glucose-6-phosphate isomerase OS=Drosophila melanogaster GN=Pgi PE=2 SV=2	11.412	11.015	11.175	10.946	11.21	11.111	11.385	11.697	11.797	12.019	0.45	0.054
189	Peroxisomal multifunctional enzyme type 2 OS=Drosophila melanogaster GN=Mfe2 PE=1 SV=1	11.004	10.925	10.946	10.843	11.013	10.821	10.845	10.913	10.934	11.053	-0.033	0.681
190	IP09655p OS=Drosophila melanogaster GN=Mdh2 PE=1 SV=1	12.074	12.654	11.995	12.235	12.139	12.112	11.932	11.925	11.979	12.289	-0.172	0.282
191	Coronin OS=Drosophila melanogaster GN=coro PE=1 SV=1	6.243	6.026	6.044	5.91	6.174	5.97	6.063	6.28	6.094	6.187	0.039	0.716
192	RE29555p OS=Drosophila melanogaster GN=CG11089 PE=1 SV=1	10.642	10.371	10.505	10.51	10.569	10.763	10.687	10.948	11.078	11.007	0.377	0.015
193	60S ribosomal protein L3 OS=Drosophila melanogaster GN=RpL3 PE=1 SV=3	11.19	10.532	11.033	10.726	10.802	10.979	11.225	11.385	11.702	11.904	0.582	0.035
194	CG9297, isoform A OS=Drosophila melanogaster GN=CG9297-RA PE=1 SV=1	10.958	11.082	11	10.846	10.901	10.584	10.957	10.768	10.813	10.949	-0.143	0.177
196	Twenty-four, isoform B OS=Drosophila melanogaster GN=tyf PE=1 SV=1	9.53	9.355	9.56	9.574	9.425	9.557	9.74	9.755	9.695	9.439	0.149	0.143
197	GM12270p OS=Drosophila melanogaster GN=CCT5 PE=1 SV=1	11.512	11.159	11.386	11.353	11.275	11.517	11.705	11.759	11.782	11.734	0.362	0.013
198	Tubulin alpha-1 chain OS=Drosophila melanogaster GN=alphaTub84B PE=1 SV=1	8.957	9.106	8.801	8.811	8.857	8.846	9.101	9.461	9.974	10.473	0.665	0.073
199	Uncharacterized protein OS=Drosophila melanogaster GN=CG30069 PE=1 SV=1	9.587	9.809	9.497	9.584	9.659	9.399	9.333	9.218	9.141	9.226	-0.364	0.011
200	Midasin OS=Drosophila melanogaster GN=CG13185 PE=1 SV=2	9.977	10.055	9.937	9.948	9.961	9.827	9.745	9.677	9.628	9.622	-0.276	0.011
201	Shibire, isoform L OS=Drosophila melanogaster GN=shi PE=1 SV=1	8.397	8.83	8.609	8.657	8.572	8.376	8.192	7.817	7.702	7.645	-0.667	0.014
202	Fasciclin 1, isoform D OS=Drosophila melanogaster GN=Fas1 PE=1 SV=1	6.689	7.454	7.014	7.426	7.197	7.066	6.811	6.236	5.95	6.138	-0.716	0.038
203	Aconitate hydratase OS=Drosophila melanogaster GN=Irp-1B PE=1 SV=1	10.912	10.847	10.83	10.712	10.835	10.831	10.936	10.91	10.997	11.032	0.114	0.142
204	14-3-3 protein epsilon OS=Drosophila melanogaster GN=14-3-3epsilon PE=1 SV=2	11.603	11.622	11.61	11.63	11.567	11.518	11.596	11.589	11.544	11.453	-0.066	0.283
205	CG8258 OS=Drosophila melanogaster GN=CCT8 PE=1 SV=1	11.208	10.768	11.069	10.906	10.85	11.18	11.393	11.587	11.829	12.023	0.642	0.017
206	FI07923p OS=Drosophila melanogaster GN=Karybeta3 PE=1 SV=1	10.824	10.505	10.663	10.545	10.618	10.667	10.843	11.035	11.167	11.349	0.381	0.039
207	Lingerer, isoform K OS=Drosophila melanogaster GN=lig PE=1 SV=1	9.448	9.24	9.499	9.493	9.327	9.525	9.648	9.706	9.72	9.62	0.243	0.026
208	Triosephosphate isomerase OS=Drosophila melanogaster GN=Tpi PE=1 SV=3	11.525	11.209	11.264	11.158	11.361	11.441	11.542	11.751	11.959	12.266	0.489	0.032
209	Fasciclin 1, isoform C OS=Drosophila melanogaster GN=Fas1 PE=1 SV=1	5.366	4.824	4.912	4.845	4.818	5.075	5.137	5.166	5.332	5.474	0.284	0.083
210	Delta-1-Pyrroline-5-carboxylate dehydrogenase 1, isoform A OS=Drosophila melanogaster GN=P5CDh1 PE=1 SV=1	10.985	10.885	10.898	10.764	10.856	10.791	10.951	11.023	11.126	11.379	0.176	0.178
211	GH06739p OS=Drosophila melanogaster GN=tn PE=1 SV=1	8.991	8.958	9.085	8.925	9.058	8.971	8.784	8.75	8.866	8.976	-0.134	0.116
212	14-3-3zeta, isoform K OS=Drosophila melanogaster GN=14-3-3zeta PE=1 SV=1	11.191	11.307	11.156	11.11	11.306	11.052	11.071	10.909	10.892	11.09	-0.211	0.035
213	Fasciclin-1 OS=Drosophila melanogaster GN=Fas1 PE=1 SV=1	6.883	7.536	7.147	7.222	7.027	6.63	6.73	6.288	6.565	6.136	-0.693	0.012
214	T-complex protein 1 subunit alpha OS=Drosophila melanogaster GN=T-cp1 PE=2 SV=2	10.945	10.407	10.755	10.579	10.548	10.881	11.078	11.329	11.503	11.553	0.622	0.016
215	Alcohol dehydrogenase OS=Drosophila melanogaster GN=Adh PE=1 SV=2	11.658	11.655	11.466	11.457	11.628	11.493	11.572	11.667	11.832	12.132	0.166	0.259
216	Mitochondrial proton/calcium exchanger protein OS=Drosophila melanogaster GN=Letm1 PE=2 SV=2	11.02	11.128	11.034	11	11.079	10.939	10.919	10.862	10.816	10.86	-0.173	0.028
217	Proline dehydrogenase OS=Drosophila melanogaster GN=slgA PE=1 SV=1	11	10.881	10.833	10.702	10.874	10.827	10.967	11.166	11.237	11.477	0.277	0.08
218	Malic enzyme OS=Drosophila melanogaster GN=Men-b PE=1 SV=1	11.153	11.115	11.095	10.976	11.186	11.068	11.034	11.122	11.139	11.319	0.031	0.73
219	Optic atrophy 1 ortholog, isoform A OS=Drosophila melanogaster GN=Opa1 PE=1 SV=1	11.058	10.937	10.972	10.866	11.029	11.077	11.06	11.155	11.165	11.281	0.175	0.05
220	FI19014p1 OS=Drosophila melanogaster GN=Fim PE=1 SV=1	6.368	6.225	6.23	6.364	6.494	6.402	6.146	6.088	6.229	6.588	-0.046	0.732
221	ATP synthase subunit d, mitochondrial OS=Drosophila melanogaster GN=ATPsynD PE=2 SV=2	11.03	11.01	10.864	10.791	10.929	10.887	11.076	11.331	11.59	11.972	0.446	0.071
222	Isoleucyl-tRNA synthetase, isoform A OS=Drosophila melanogaster GN=IleRS PE=1 SV=1	10.621	10.562	10.651	10.57	10.51	10.504	10.662	10.592	10.587	10.444	-0.025	0.74
223	FI21274p1 OS=Drosophila melanogaster GN=Trap1 PE=1 SV=1	9.977	9.703	9.837	9.63	9.781	9.812	9.882	10.154	10.182	10.359	0.292	0.063
224	Multifunctional protein ADE2 OS=Drosophila melanogaster GN=ade5 PE=2 SV=2	11.211	11.158	11.088	11.083	11.286	11.277	11.171	11.419	11.361	11.278	0.136	0.116
225	NADPH--cytochrome P450 reductase OS=Drosophila melanogaster GN=Cpr PE=2 SV=2	10.981	10.734	10.81	10.695	10.862	10.735	10.945	11.101	11.183	11.447	0.266	0.102
226	Fimbrin OS=Drosophila melanogaster GN=Fim PE=1 SV=1	6.592	6.479	6.612	6.449	6.463	6.486	6.619	6.529	6.422	6.421	-0.024	0.769
227	Dihydrolipoyl dehydrogenase OS=Drosophila melanogaster GN=Dmel\CG7430 PE=1 SV=1	11.468	11.786	11.504	11.496	11.54	11.42	11.506	11.418	11.477	11.684	-0.058	0.568
228	Lamin-C OS=Drosophila melanogaster GN=LamC PE=1 SV=2	10.24	10.414	10.144	10.113	10.221	9.927	9.896	10.059	10.063	10.191	-0.199	0.067
229	Acyl-CoA synthetase long-chain, isoform J OS=Drosophila melanogaster GN=Acsl PE=1 SV=1	9.951	9.748	9.781	9.604	9.863	9.811	9.98	10.45	10.702	10.996	0.598	0.046
230	Contactin OS=Drosophila melanogaster GN=Cont PE=1 SV=2	10.124	9.897	9.922	9.889	10.018	10.04	10.052	10.226	10.212	10.251	0.186	0.06
231	Coatomer subunit alpha OS=Drosophila melanogaster GN=alphaCOP PE=1 SV=1	10.788	10.669	10.682	10.663	10.725	10.798	10.766	10.833	10.832	10.873	0.115	0.086
232	Fmr1, isoform G OS=Drosophila melanogaster GN=Fmr1 PE=1 SV=1	9.88	10.049	10.001	10.05	9.862	9.877	9.973	9.787	9.734	9.559	-0.182	0.1
233	Vacuolar H[+] ATPase 68kD subunit 1, isoform B OS=Drosophila melanogaster GN=Vha68-1 PE=1 SV=1	9.589	9.371	9.47	9.251	9.489	9.326	9.376	9.365	9.441	9.736	0.015	0.911
234	Aminopeptidase OS=Drosophila melanogaster GN=Psa PE=1 SV=1	11.02	10.823	10.853	10.82	10.88	10.902	11.074	11.192	11.212	11.294	0.256	0.035
235	Aldehyde oxidase 3, isoform A OS=Drosophila melanogaster GN=AOX3 PE=1 SV=1	10.811	10.891	10.845	10.754	10.867	10.742	11.049	10.985	10.962	10.913	0.097	0.247
236	CG6512, isoform A OS=Drosophila melanogaster GN=Dmel\CG6512 PE=1 SV=1	11.382	11.106	11.219	11.096	11.155	11.215	11.347	11.351	11.419	11.505	0.176	0.085
237	Lethal (2) 01289, isoform G OS=Drosophila melanogaster GN=l(2)01289 PE=1 SV=1	5.707	5.079	5.362	5.068	5.529	5.365	5.704	6.355	6.748	7.137	0.913	0.045
238	Moesin, isoform L OS=Drosophila melanogaster GN=Moe PE=1 SV=1	10.712	10.873	10.774	10.838	10.744	10.774	10.732	10.782	10.785	11.024	0.032	0.721
239	Chorion peroxidase OS=Drosophila melanogaster GN=Pxt PE=2 SV=3	10.466	9.87	10.338	10.26	9.845	10.487	10.827	11.019	11.103	10.87	0.706	0.012
240	Belle, isoform B OS=Drosophila melanogaster GN=bel PE=4 SV=1	9.818	9.59	9.81	9.787	9.672	9.071	9.116	9.312	9.308	9.319	-0.51	0.004
241	Malate dehydrogenase OS=Drosophila melanogaster GN=Mdh1 PE=1 SV=2	10.646	10.312	10.511	10.364	10.542	10.588	10.701	10.975	11.147	11.354	0.478	0.029
242	Receptor of activated protein kinase C 1, isoform C OS=Drosophila melanogaster GN=Rack1 PE=4 SV=1	10.535	10.304	10.443	10.344	10.406	10.392	10.541	10.686	10.914	11.141	0.328	0.069
243	Uninflatable, isoform C OS=Drosophila melanogaster GN=uif PE=1 SV=1	10.345	10.47	10.343	10.356	10.394	10.234	10.191	10.048	10.046	10.061	-0.266	0.014
244	Aspartyl-tRNA synthetase, isoform A OS=Drosophila melanogaster GN=AspRS PE=1 SV=1	10.094	10.023	10.103	10.104	10.127	10.155	10.105	10.208	10.251	10.358	0.125	0.108
245	AT21758p OS=Drosophila melanogaster GN=muc PE=1 SV=1	11.7	11.891	11.636	11.621	11.645	11.558	11.555	11.582	11.662	11.889	-0.049	0.643
246	Lethal (2) 01289, isoform M OS=Drosophila melanogaster GN=l(2)01289 PE=1 SV=1	4.161	4.433	4.134	4.72	4.428	4.555	4.355	3.798	4.153	4.201	-0.163	0.395
247	Vesicle-fusing ATPase 1 OS=Drosophila melanogaster GN=comt PE=2 SV=1	9.974	10.047	10.036	9.891	9.974	9.734	9.741	9.722	9.743	9.956	-0.205	0.032
248	Putative uncharacterized protein OS=Drosophila melanogaster GN=CG10254 PE=1 SV=1	9.644	9.489	9.698	9.737	9.417	9.83	9.994	9.986	9.968	9.663	0.292	0.032
249	NAT1, isoform D OS=Drosophila melanogaster GN=NAT1 PE=1 SV=1	9.906	9.76	9.842	9.893	9.684	9.776	9.926	10.026	9.98	9.89	0.102	0.235
250	T-complex protein 1 subunit delta OS=Drosophila melanogaster GN=CCT4 PE=1 SV=1	10.459	9.883	10.31	10.179	10.001	10.452	10.701	10.834	10.939	10.962	0.611	0.012
251	Protein ROP OS=Drosophila melanogaster GN=Rop PE=2 SV=2	10.708	10.524	10.633	10.466	10.548	10.43	10.516	10.471	10.59	10.835	-0.008	0.949
252	BcDNA.GH04962 OS=Drosophila melanogaster GN=GCS2alpha PE=1 SV=1	10.604	10.541	10.57	10.566	10.52	10.78	10.766	10.835	10.835	10.768	0.236	0.009
253	LD37574p OS=Drosophila melanogaster GN=yps PE=1 SV=1	10.073	10.103	10.191	10.149	9.966	10.244	10.168	10.009	10.169	9.984	0.018	0.848
254	Rabconnectin-3A OS=Drosophila melanogaster GN=Rbcn-3A PE=1 SV=3	9.722	9.809	9.77	9.768	9.848	9.774	9.647	9.613	9.583	9.576	-0.145	0.064
255	CAD protein OS=Drosophila melanogaster GN=r PE=1 SV=3	10.299	10.175	10.214	10.216	10.2	10.168	10.31	10.337	10.429	10.417	0.112	0.165
256	GH04080p OS=Drosophila melanogaster GN=PPO1 PE=1 SV=1	10.219	10.281	10.134	10.042	10.173	10.576	10.697	10.705	10.825	11.081	0.607	0.004
257	60S ribosomal protein L4 OS=Drosophila melanogaster GN=RpL4 PE=1 SV=2	10.792	10.328	10.701	10.494	10.444	10.811	10.864	10.97	11.323	11.587	0.559	0.025
258	Succinate--CoA ligase [ADP-forming] subunit beta, mitochondrial OS=Drosophila melanogaster GN=skap PE=1 SV=1	11.612	11.37	11.462	11.337	11.491	11.471	11.529	11.611	11.68	11.876	0.179	0.116
259	Actin-interacting protein 1 OS=Drosophila melanogaster GN=flr PE=2 SV=1	10.75	10.238	10.431	10.303	10.49	10.475	10.853	11.074	11.23	11.31	0.546	0.028
260	Transient receptor potential protein OS=Drosophila melanogaster GN=trp PE=1 SV=3	10.677	10.618	10.605	10.665	10.671	10.412	10.492	10.461	10.383	10.479	-0.202	0.016
261	Apolipoprotein lipid transfer particle OS=Drosophila melanogaster GN=Apoltp PE=1 SV=2	10.075	10.29	10.075	10.219	10.131	10.287	10.202	10.106	10.109	10.031	-0.011	0.907
262	Phosphoglycerate mutase OS=Drosophila melanogaster GN=Pglym78 PE=1 SV=2	11.269	10.998	11.133	10.913	11.177	10.956	11.159	11.4	11.661	12.002	0.338	0.145
263	Neuroglian, isoform G OS=Drosophila melanogaster GN=Nrg PE=1 SV=1	10.562	10.498	10.467	10.385	10.564	10.329	10.431	10.622	10.748	10.874	0.106	0.414
264	Ribosomal protein S3, isoform B OS=Drosophila melanogaster GN=RpS3 PE=1 SV=1	12.06	11.713	11.861	11.796	11.793	11.861	12.079	12.15	12.261	12.317	0.289	0.043
265	Elongation factor 1-alpha OS=Drosophila melanogaster GN=eEF1alpha1 PE=1 SV=1	10.404	10.711	10.44	10.542	10.431	10.504	10.445	10.48	10.43	10.487	-0.036	0.676
266	Ribosomal protein L9, isoform C OS=Drosophila melanogaster GN=RpL9 PE=4 SV=1	10.335	9.868	10.083	9.874	10.003	10.047	10.417	10.622	10.87	11.104	0.579	0.036
267	CG1371 OS=Drosophila melanogaster GN=CG1371 PE=1 SV=1	10.569	10.351	10.419	10.42	10.386	10.379	10.522	10.724	10.795	10.8	0.215	0.082
268	Tubulin beta chain OS=Drosophila melanogaster GN=betaTub97EF PE=1 SV=1	8.71	8.504	8.585	8.33	8.687	8.555	8.624	9.177	9.783	10.351	0.735	0.084
269	Shibire, isoform P OS=Drosophila melanogaster GN=shi PE=1 SV=1	1.725	1.551	2.089	2.822	2.554	1.95	1.474	1.352	2.128	1.434	-0.481	0.151
270	Gasp, isoform A OS=Drosophila melanogaster GN=Gasp PE=1 SV=1	7.371	7.433	7.503	7.436	7.283	7.378	7.324	7.229	7.214	7.231	-0.13	0.105
271	CG6084, isoform C OS=Drosophila melanogaster GN=34F4T PE=1 SV=1	10.654	10.294	10.666	10.384	10.649	10.756	10.845	11.04	11.253	11.49	0.547	0.022
272	205 kDa microtubule-associated protein OS=Drosophila melanogaster GN=Map205 PE=1 SV=2	10.22	10.289	10.291	10.226	10.173	10.082	10.161	10.032	10.032	9.919	-0.194	0.029
273	Rab GDP dissociation inhibitor OS=Drosophila melanogaster GN=Gdi PE=1 SV=1	10.967	10.683	10.867	10.776	10.806	10.85	11.039	11.088	11.15	11.221	0.25	0.039
274	LD23292p OS=Drosophila melanogaster GN=Mcr PE=1 SV=1	9.867	9.89	9.881	9.808	9.911	9.779	9.802	9.917	9.946	10.049	0.027	0.741
275	Jabba, isoform C OS=Drosophila melanogaster GN=Jabba PE=1 SV=1	6.646	6.69	6.73	6.812	6.465	6.705	6.877	6.763	6.819	6.567	0.078	0.45
276	A kinase anchor protein 200, isoform B OS=Drosophila melanogaster GN=Akap200 PE=1 SV=1	8.267	8.234	8.035	8.137	8.092	8.465	8.612	8.615	8.575	8.346	0.37	0.01
277	Succinate dehydrogenase [ubiquinone] iron-sulfur subunit, mitochondrial OS=Drosophila melanogaster GN=SdhB PE=2 SV=2	10.271	10.106	10.126	10.037	10.254	10.246	10.281	10.596	10.917	11.385	0.526	0.059
278	V-type proton ATPase subunit a OS=Drosophila melanogaster GN=Vha100-1 PE=1 SV=1	6.677	6.695	6.827	6.667	6.594	6.967	6.622	6.674	6.655	6.385	-0.032	0.81
279	CG7033 OS=Drosophila melanogaster GN=CCT2 PE=1 SV=2	10.518	10.121	10.454	10.291	10.245	10.59	10.727	10.814	10.904	10.982	0.478	0.011
280	CG6287 OS=Drosophila melanogaster GN=GH26 PE=1 SV=1	10.59	10.273	10.358	10.301	10.403	10.453	10.569	10.877	11.139	11.456	0.514	0.045
281	Trifunctional purine biosynthetic protein adenosine-3 OS=Drosophila melanogaster GN=ade3 PE=1 SV=1	11.125	10.986	11.054	11.058	11.188	11.189	11.135	11.298	11.342	11.282	0.167	0.056
282	FI05334p OS=Drosophila melanogaster GN=l(1)G0255 PE=1 SV=3	10.916	11.016	10.914	10.936	10.96	10.85	10.884	10.76	10.805	10.91	-0.106	0.114
283	Phenoloxidase 2 OS=Drosophila melanogaster GN=PPO2 PE=1 SV=1	9.682	9.764	9.573	9.621	9.738	10.037	10.227	10.247	10.329	10.486	0.59	0.003
284	Jabba, isoform B OS=Drosophila melanogaster GN=Jabba PE=1 SV=1	8.134	8.206	8.331	8.359	8.093	8.345	8.502	8.288	8.33	7.978	0.064	0.615
285	Hyperplastic discs, isoform B OS=Drosophila melanogaster GN=hyd PE=1 SV=1	9.4	9.503	9.464	9.494	9.444	9.36	9.357	9.268	9.218	9.102	-0.2	0.033
286	Mini spindles, isoform E OS=Drosophila melanogaster GN=msps PE=1 SV=1	10.086	9.764	10.029	9.989	9.688	10.189	10.394	10.45	10.455	10.201	0.427	0.014
287	Probable methylmalonate-semialdehyde dehydrogenase [acylating], mitochondrial OS=Drosophila melanogaster GN=CG17896 PE=2 SV=1	10.216	10.063	10.132	10.029	10.217	10.03	10.185	10.409	10.55	10.696	0.243	0.123
288	Protein disulfide-isomerase (Fragment) OS=Drosophila melanogaster GN=ERp60 PE=1 SV=1	11.24	11.242	11.239	11.305	11.202	11.177	11.285	11.272	11.351	11.389	0.049	0.478
289	Cup, isoform C OS=Drosophila melanogaster GN=cup PE=4 SV=1	9.843	9.659	9.872	9.873	9.522	10.071	10.276	10.308	10.415	10.083	0.477	0.01
290	Eukaryotic translation initiation factor 3 subunit C OS=Drosophila melanogaster GN=eIF3c PE=3 SV=1	11.341	11.211	11.355	11.265	11.265	11.327	11.363	11.363	11.422	11.324	0.072	0.26
291	Vig2, isoform B OS=Drosophila melanogaster GN=vig2 PE=1 SV=2	10.907	10.829	10.959	10.97	10.82	10.868	10.949	10.82	10.844	10.732	-0.054	0.467
292	Probable medium-chain specific acyl-CoA dehydrogenase, mitochondrial OS=Drosophila melanogaster GN=CG12262 PE=2 SV=1	10.836	10.847	10.763	10.735	10.799	10.77	10.81	10.876	10.904	11.055	0.087	0.278
293	CG4538, isoform C OS=Drosophila melanogaster GN=CG4538 PE=1 SV=1	9.822	9.599	9.715	9.559	9.709	9.778	9.741	9.775	9.8	9.999	0.138	0.14
294	Dihydropyrimidine dehydrogenase [NADP(+)] OS=Drosophila melanogaster GN=su(r) PE=1 SV=2	10.486	10.576	10.539	10.484	10.579	10.624	10.549	10.543	10.561	10.625	0.048	0.436
295	Phosphoribosylformylglycinamidine synthase OS=Drosophila melanogaster GN=ade2 PE=2 SV=2	10.606	10.534	10.524	10.578	10.622	10.731	10.665	10.832	10.904	10.888	0.231	0.022
296	Aldehyde oxidase 1 OS=Drosophila melanogaster GN=AOX1 PE=1 SV=1	11.138	11.198	11.072	11.096	11.258	10.995	11.005	11.165	11.136	11.102	-0.072	0.344
297	HL08109p OS=Drosophila melanogaster GN=yip2 PE=1 SV=1	10.53	10.341	10.467	10.422	10.494	10.593	10.607	10.897	11.005	11.128	0.395	0.023
298	AT21416p OS=Drosophila melanogaster GN=Past1 PE=1 SV=1	11.297	11.416	11.372	11.456	11.49	11.413	11.331	11.229	11.175	11.317	-0.114	0.166
299	AT27578p OS=Drosophila melanogaster GN=rin PE=1 SV=1	10.487	10.367	10.419	10.446	10.278	10.351	10.478	10.627	10.806	10.945	0.242	0.097
300	Ankyrin 2, isoform U OS=Drosophila melanogaster GN=Ank2 PE=1 SV=1	9.333	9.753	9.507	9.439	9.56	9.376	9.227	9.139	9.124	9.167	-0.311	0.024
301	GH21316p OS=Drosophila melanogaster GN=Ssadh PE=1 SV=1	10.204	10.102	10.07	10.093	10.172	10.083	10.174	10.285	10.417	10.662	0.196	0.139
302	Protein slender lobes OS=Drosophila melanogaster GN=sle PE=1 SV=1	9.575	9.626	9.74	9.767	9.447	9.669	9.841	9.779	9.699	9.456	0.058	0.61
303	40S ribosomal protein S4 OS=Drosophila melanogaster GN=RpS4 PE=1 SV=2	11.002	10.595	10.852	10.756	10.778	10.825	11.136	11.184	11.395	11.595	0.43	0.035
304	GH15296p OS=Drosophila melanogaster GN=Scp1 PE=1 SV=1	11.723	11.894	11.618	11.578	11.719	11.567	11.6	11.6	11.751	11.946	-0.014	0.913
305	CG1703, isoform A OS=Drosophila melanogaster GN=CG1703 PE=1 SV=1	10.146	9.966	10.082	10.001	9.999	10.04	10.052	10.038	10.041	9.958	-0.013	0.86
306	AT04676p OS=Drosophila melanogaster GN=CG1640 PE=1 SV=3	10.554	10.165	10.356	10.208	10.462	10.383	10.445	10.711	11.005	11.34	0.428	0.076
307	Ubiquitinyl hydrolase 1 OS=Drosophila melanogaster GN=Usp5 PE=1 SV=1	10.27	10.043	10.198	10.145	10.089	10.286	10.445	10.453	10.494	10.356	0.258	0.018
308	Myosin-IB OS=Drosophila melanogaster GN=Myo61F PE=1 SV=3	10.171	9.919	10.029	9.829	10.301	9.9	9.791	9.996	10.037	10.415	-0.022	0.903
309	Carnitine O-Acetyl-Transferase, isoform A OS=Drosophila melanogaster GN=CRAT PE=1 SV=2	10.036	9.832	9.872	9.815	9.963	9.912	10.102	10.21	10.156	10.379	0.248	0.049
310	Pre-mRNA processing factor 8 OS=Drosophila melanogaster GN=Prp8 PE=1 SV=1	10.04	9.99	10.04	10.02	9.979	10.079	10.159	10.172	10.236	10.224	0.16	0.034
311	Kismet, isoform C OS=Drosophila melanogaster GN=kis PE=1 SV=1	8.965	9.211	9.059	9.128	9.115	8.985	8.904	8.828	8.714	8.507	-0.308	0.03
312	Superoxide dismutase [Cu-Zn] OS=Drosophila melanogaster GN=Sod PE=1 SV=2	10.731	10.597	10.586	10.518	10.61	10.697	10.834	10.937	11.094	11.205	0.345	0.025
313	26S proteasome regulatory complex subunit p50 OS=Drosophila melanogaster GN=Rpt5 PE=1 SV=1	10.296	10.129	10.179	10.155	10.096	10.237	10.365	10.366	10.367	10.304	0.157	0.052
314	LD18774p OS=Drosophila melanogaster GN=OstDelta PE=1 SV=1	10.7	10.716	10.701	10.767	10.771	10.787	10.835	10.847	10.905	10.932	0.13	0.062
315	Centrosome-associated zinc finger protein CP190 OS=Drosophila melanogaster GN=Cp190 PE=1 SV=2	8.815	8.92	8.831	8.87	8.84	8.819	8.722	8.693	8.717	8.6	-0.145	0.059
316	Probable 26S proteasome non-ATPase regulatory subunit 3 OS=Drosophila melanogaster GN=Rpn3 PE=2 SV=1	10.154	10.067	10.137	10.091	10.051	10.116	10.231	10.27	10.24	10.15	0.101	0.138
317	NADH dehydrogenase [ubiquinone] flavoprotein 1, mitochondrial OS=Drosophila melanogaster GN=ND-51 PE=1 SV=1	11.127	11.218	11.141	11.085	11.114	11.138	11.175	11.156	11.217	11.381	0.077	0.317
318	Cytochrome c1, isoform A OS=Drosophila melanogaster GN=Cyt-c1 PE=1 SV=1	11.399	11.306	11.328	11.234	11.389	11.161	11.359	11.404	11.434	11.638	0.068	0.524
319	V-type proton ATPase subunit a OS=Drosophila melanogaster GN=Vha100-2 PE=1 SV=2	10.322	10.312	10.349	10.257	10.324	10.261	10.346	10.442	10.425	10.514	0.085	0.253
320	Ef1gamma, isoform C OS=Drosophila melanogaster GN=eEF1gamma PE=4 SV=1	10.853	10.684	10.691	10.681	10.579	10.746	10.962	11.306	11.463	11.522	0.503	0.027
321	Dystrophin, isoforms A/C/F/G/H OS=Drosophila melanogaster GN=Dys PE=1 SV=3	8.713	9.081	8.959	8.955	8.991	8.836	8.756	8.658	8.557	8.519	-0.275	0.035
322	Heat shock 70 kDa protein cognate 1 OS=Drosophila melanogaster GN=Hsc70-1 PE=1 SV=1	9.59	9.68	9.581	9.527	9.666	9.469	9.543	9.652	9.748	9.938	0.061	0.585
323	Ribosomal protein L7A, isoform E OS=Drosophila melanogaster GN=RpL7A PE=4 SV=1	10.423	9.938	10.23	10.037	10.026	10.335	10.433	10.542	10.943	11.428	0.606	0.04
324	Alpha-mannosidase OS=Drosophila melanogaster GN=LManII PE=1 SV=1	10.01	9.729	9.852	9.713	9.838	9.966	10.201	10.409	10.507	10.566	0.501	0.015
325	Ferritin OS=Drosophila melanogaster GN=Fer2LCH PE=1 SV=1	11	10.911	10.877	10.853	10.975	10.861	11.087	11.222	11.3	11.56	0.283	0.071
326	Proteasome subunit alpha type-1 OS=Drosophila melanogaster GN=Prosalpha6 PE=1 SV=1	10.296	10.215	10.35	10.171	10.153	9.985	10.514	10.611	10.735	11.06	0.344	0.113
327	Ankyrin, isoform B OS=Drosophila melanogaster GN=Ank PE=1 SV=1	10.406	10.373	10.447	10.337	10.381	10.318	10.334	10.318	10.304	10.343	-0.065	0.256
328	Signal recognition particle subunit SRP72 OS=Drosophila melanogaster GN=Srp72 PE=1 SV=1	9.713	9.572	9.674	9.538	9.561	9.81	9.758	9.916	9.962	10.006	0.279	0.016
329	Mi-2, isoform B OS=Drosophila melanogaster GN=Mi-2 PE=1 SV=1	9.85	10.059	10.018	10.083	9.909	9.962	9.949	9.776	9.726	9.564	-0.189	0.105
330	GH13725p OS=Drosophila melanogaster GN=CCT6 PE=1 SV=1	10.288	9.588	9.952	9.747	9.787	10.168	10.422	10.588	10.733	10.818	0.673	0.015
331	FI18749p1 OS=Drosophila melanogaster GN=GlyRS PE=1 SV=1	10.789	10.528	10.684	10.574	10.598	10.594	10.782	10.875	11.151	11.264	0.299	0.076
332	CG4562, isoform E OS=Drosophila melanogaster GN=CG4562 PE=4 SV=1	9.751	9.768	9.729	9.585	9.815	9.694	9.679	9.75	9.661	9.881	0.004	0.969
333	Peptidylprolyl isomerase OS=Drosophila melanogaster GN=FKBP59 PE=4 SV=1	10.663	10.568	10.652	10.654	10.504	10.644	10.718	10.765	10.718	10.631	0.087	0.215
334	Adenosylhomocysteinase OS=Drosophila melanogaster GN=Ahcy PE=3 SV=1	9.537	8.998	9.212	8.995	9.074	9.31	9.765	10.485	10.794	10.959	1.099	0.023
335	Embargoed, isoform B OS=Drosophila melanogaster GN=emb PE=1 SV=1	10.499	10.41	10.424	10.414	10.318	10.41	10.54	10.564	10.587	10.584	0.124	0.102
336	CG8184, isoform F OS=Drosophila melanogaster GN=CG8184 PE=1 SV=1	9.198	9.115	9.236	9.211	9.183	9.23	9.227	9.28	9.189	9.022	0.001	0.99
337	Methionyl-tRNA synthetase OS=Drosophila melanogaster GN=MetRS PE=1 SV=1	10.739	10.657	10.732	10.653	10.665	10.686	10.806	10.795	10.829	10.793	0.092	0.156
338	GH08474p OS=Drosophila melanogaster GN=CG11876 PE=1 SV=1	9.899	9.83	9.908	9.667	9.793	9.486	9.801	9.779	9.976	10.404	0.07	0.716
339	Transforming acidic coiled-coil protein, isoform K OS=Drosophila melanogaster GN=tacc PE=1 SV=1	10.09	10.072	10.115	10.213	9.905	10.201	10.363	10.284	10.193	9.882	0.105	0.377
340	Trypsin OS=Sus scrofa PE=1 SV=1	10.709	10.785	10.808	10.543	10.639	10.291	10.758	11.076	11.058	11.357	0.212	0.329
341	Eukaryotic initiation factor 4A OS=Drosophila melanogaster GN=eIF4A PE=1 SV=3	10.572	10.376	10.419	10.379	10.419	10.437	10.528	10.652	10.775	10.858	0.217	0.069
342	Amphiphysin OS=Drosophila melanogaster GN=Amph PE=1 SV=1	10.367	10.45	10.434	10.38	10.44	10.294	10.296	10.28	10.311	10.443	-0.09	0.18
343	Vacuolar H[+]-ATPase 55kD subunit, isoform C OS=Drosophila melanogaster GN=Vha55 PE=1 SV=1	10.862	10.588	10.739	10.56	10.814	10.64	10.763	10.867	11.089	11.349	0.229	0.174
344	CG1674, isoform E OS=Drosophila melanogaster GN=Dmel\CG1674 PE=1 SV=2	7.217	7.242	7.176	6.975	7.294	7.042	7.074	6.917	7.062	7.254	-0.111	0.272
345	CG4752 OS=Drosophila melanogaster GN=CG4752-RA PE=1 SV=2	9.807	9.932	9.807	9.815	9.895	9.879	9.921	9.932	9.952	10.01	0.088	0.186
346	p-element somatic inhibitor, isoform C OS=Drosophila melanogaster GN=Psi PE=1 SV=1	8.899	8.844	8.93	8.963	8.876	8.99	8.912	8.903	8.833	8.775	-0.02	0.79
347	Gamma-aminobutyric acid transaminase, isoform A OS=Drosophila melanogaster GN=Gabat PE=1 SV=1	9.658	9.373	9.531	9.422	9.563	9.686	9.794	9.926	10.082	10.345	0.457	0.021
348	Rab32, isoform B OS=Drosophila melanogaster GN=Rab32 PE=1 SV=1	9.963	10.073	9.959	9.966	9.956	9.972	9.935	9.797	9.762	9.772	-0.136	0.095
349	Sh3beta, isoform E OS=Drosophila melanogaster GN=Sh3beta PE=1 SV=1	6.013	6.606	6.379	6.282	6.267	6.025	6.001	6.07	5.873	5.786	-0.358	0.028
350	CG3609, isoform A OS=Drosophila melanogaster GN=CT12127 PE=1 SV=1	10.777	10.376	10.506	10.439	10.737	10.723	10.738	11.031	11.219	11.49	0.473	0.039
351	ATPase family AAA domain-containing protein 3A homolog OS=Drosophila melanogaster GN=bor PE=1 SV=2	10.653	10.287	10.534	10.253	10.431	10.478	10.559	10.822	10.926	11.1	0.346	0.058
352	Regucalcin, isoform D OS=Drosophila melanogaster GN=regucalcin PE=1 SV=1	10.449	10.386	10.345	10.377	10.53	10.537	10.584	10.689	10.769	11.129	0.324	0.039
353	Transport and Golgi organization protein 1 OS=Drosophila melanogaster GN=Tango1 PE=1 SV=2	9.992	10.177	10.065	10.236	10.143	10.124	10.108	10.072	10.022	9.985	-0.06	0.433
354	Aspartate aminotransferase OS=Drosophila melanogaster GN=Got2 PE=1 SV=1	10.814	10.28	10.433	10.344	10.523	10.711	10.734	11.187	11.469	11.659	0.673	0.027
355	BcDNA.GH08312 OS=Drosophila melanogaster GN=Sap-r PE=1 SV=1	10.838	10.494	10.728	10.53	10.58	10.658	10.902	10.995	11.059	11.146	0.318	0.038
356	Cytochrome c oxidase subunit 5A, mitochondrial OS=Drosophila melanogaster GN=COX5A PE=2 SV=2	11.456	11.53	11.512	11.506	11.517	11.433	11.41	11.363	11.405	11.994	0.017	0.917
357	Bruchpilot, isoform J OS=Drosophila melanogaster GN=brp PE=1 SV=1	9.765	10.373	10.046	10.108	9.758	9.926	10.02	9.801	9.547	9.8	-0.191	0.251
358	CG9914, isoform A OS=Drosophila melanogaster GN=CG9914 PE=1 SV=2	10.081	9.879	9.856	9.756	10.104	10.081	10.057	10.366	10.716	11.089	0.527	0.052
359	LD22577p OS=Drosophila melanogaster GN=Uba2 PE=1 SV=1	10.419	10.425	10.563	10.507	10.319	10.444	10.537	10.482	10.427	10.157	-0.037	0.725
360	Tyrosine--tRNA ligase OS=Drosophila melanogaster GN=TyrRS PE=1 SV=1	10.554	10.443	10.457	10.457	10.425	10.574	10.613	10.739	10.87	10.943	0.281	0.025
361	Carnitine palmitoyltransferase 2 OS=Drosophila melanogaster GN=CPT2 PE=1 SV=1	10.064	9.951	9.909	9.902	10.052	9.836	9.877	10.026	10.178	10.294	0.067	0.578
362	cGMP-dependent protein kinase, isozyme 2 forms cD4/T1/T3A/T3B OS=Drosophila melanogaster GN=for PE=1 SV=3	10.338	10.528	10.407	10.279	10.432	10.285	10.276	10.33	10.248	10.289	-0.111	0.139
363	40S ribosomal protein S8 OS=Drosophila melanogaster GN=RpS8 PE=3 SV=1	10.471	10.26	10.382	10.346	10.276	10.421	10.547	10.77	11.083	11.368	0.491	0.041
364	RuvB-like helicase 2 OS=Drosophila melanogaster GN=rept PE=1 SV=1	9.857	9.733	9.961	9.854	9.794	10.102	10.198	10.16	10.101	9.95	0.262	0.018
365	Lipid storage droplet-2, isoform E OS=Drosophila melanogaster GN=Lsd-2 PE=1 SV=1	4.823	5.021	4.565	4.874	4.931	4.681	4.633	4.649	4.928	4.979	-0.069	0.605
366	Glutamine synthetase OS=Drosophila melanogaster GN=Gs2 PE=1 SV=1	10.698	10.686	10.752	10.572	10.74	10.688	10.657	10.735	10.879	11.327	0.167	0.272
367	CG5590 OS=Drosophila melanogaster GN=CG5590 PE=1 SV=1	9.542	9.197	9.333	9.219	9.292	9.551	9.695	10.305	10.7	11.073	0.948	0.025
368	CG3699 OS=Drosophila melanogaster GN=EG:BACR7A4.14 PE=1 SV=1	10.021	9.535	9.634	9.616	9.944	10.042	9.87	10.355	10.538	10.697	0.55	0.031
369	Coatomer subunit beta OS=Drosophila melanogaster GN=betaCOP PE=2 SV=2	9.818	9.859	9.744	9.824	9.798	9.829	9.84	9.847	9.896	9.915	0.057	0.343
370	Adenylyl cyclase-associated protein OS=Drosophila melanogaster GN=capt PE=1 SV=2	10.152	10.115	10.115	10.087	10.056	10.083	10.272	10.373	10.535	10.657	0.279	0.051
371	Reticulon-like protein OS=Drosophila melanogaster GN=Rtnl1 PE=1 SV=1	8.824	8.454	8.748	8.302	8.646	8.554	8.5	8.851	8.888	9.258	0.216	0.267
372	Proteasome-associated protein ECM29 homolog OS=Drosophila melanogaster GN=CG8858 PE=1 SV=1	9.661	9.613	9.739	9.679	9.501	9.927	9.784	9.777	9.778	9.968	0.208	0.036
373	GH04081p OS=Drosophila melanogaster GN=wupA PE=1 SV=1	8.213	9.277	9.105	9.275	8.359	9.167	9.321	9.435	9.886	11.326	0.981	0.077
374	Glycogen [starch] synthase OS=Drosophila melanogaster GN=GlyS PE=1 SV=2	10.53	10.581	10.485	10.399	10.424	10.361	10.486	10.697	10.557	10.79	0.094	0.377
375	Thioester-containing protein 4, isoform C OS=Drosophila melanogaster GN=Tep4 PE=1 SV=1	10.37	10.609	10.48	10.803	10.645	9.891	9.874	9.728	9.7	9.683	-0.806	0.001
376	LD37516p OS=Drosophila melanogaster GN=CG11771 PE=1 SV=1	9.964	9.652	9.867	9.734	9.781	9.883	9.832	9.865	9.92	10.131	0.126	0.211
377	Eukaryotic translation initiation factor 2alpha, isoform B OS=Drosophila melanogaster GN=eIF2alpha PE=4 SV=1	9.65	9.352	9.428	9.362	9.439	9.549	9.669	9.804	9.829	9.871	0.298	0.024
378	1-phosphatidylinositol 4,5-bisphosphate phosphodiesterase OS=Drosophila melanogaster GN=norpA PE=1 SV=4	10.031	9.97	9.951	9.896	9.996	9.802	9.928	9.852	9.861	10.079	-0.064	0.42
379	NADH dehydrogenase [ubiquinone] 1 alpha subcomplex subunit 10, mitochondrial OS=Drosophila melanogaster GN=ND-42 PE=1 SV=1	10.856	10.662	10.816	10.637	10.752	10.768	10.828	10.95	11.032	11.223	0.216	0.08
380	Elongation factor 1-alpha OS=Drosophila melanogaster GN=eEF1alpha2 PE=1 SV=1	9.203	9.267	9.048	8.951	9.21	9.074	9.15	9.28	9.336	9.505	0.133	0.264
381	Gasp, isoform B OS=Drosophila melanogaster GN=Gasp PE=1 SV=1	4.331	4.926	5.003	4.468	4.887	4.459	4.622	4.471	4.695	3.774	-0.319	0.198
382	UDP-glucose:glycoprotein glucosyltransferase OS=Drosophila melanogaster GN=Ugt PE=1 SV=2	9.482	9.078	9.229	9.222	9.189	9.334	9.458	9.774	9.849	9.735	0.39	0.028
383	Uncharacterized protein OS=Drosophila melanogaster GN=CG14309 PE=1 SV=2	8.683	8.401	8.652	8.856	8.554	9	9.12	9.228	9.224	9.184	0.522	0.005
384	Synaptotagmin 1, isoform I OS=Drosophila melanogaster GN=Syt1 PE=4 SV=1	7.279	7.658	7.214	7.389	7.402	7.105	7.148	7.138	6.838	6.863	-0.37	0.023
385	Synaptotagmin 1, isoform H OS=Drosophila melanogaster GN=Syt1 PE=4 SV=1	5.193	5.876	5.62	5.519	5.489	5.427	5.278	4.829	4.975	4.806	-0.476	0.038
386	Synapse-associated protein of 47 kDa OS=Drosophila melanogaster GN=Sap47 PE=1 SV=1	6.993	6.936	7.353	7.225	7.141	7.252	7.203	7.01	6.915	6.925	-0.069	0.594
387	Muscle LIM protein Mlp84B OS=Drosophila melanogaster GN=Mlp84B PE=1 SV=1	10.317	10.303	10.211	10.183	10.293	10.013	10.056	10.126	10.057	10.06	-0.199	0.02
388	Lipid storage droplets surface-binding protein 2 OS=Drosophila melanogaster GN=Lsd-2 PE=1 SV=1	3.777	3.954	3.746	3.775	3.257	3.699	3.675	4.723	6.337	7.106	1.406	0.095
389	Serrate RNA effector molecule homolog OS=Drosophila melanogaster GN=Ars2 PE=1 SV=2	9.884	10.092	9.869	9.984	9.948	9.788	9.891	9.781	9.707	9.619	-0.198	0.046
390	Keratin, type II cytoskeletal 1 OS=Homo sapiens GN=KRT1 PE=1 SV=6	9.688	8.298	9.886	10.554	9.061	11.269	9.716	8.003	8.784	9.995	0.056	0.947
391	Malic enzyme OS=Drosophila melanogaster GN=Men PE=1 SV=1	10.835	10.65	10.669	10.627	10.782	10.55	10.675	10.803	10.867	11.021	0.071	0.542
392	CG1674, isoform L OS=Drosophila melanogaster GN=Dmel\CG1674 PE=1 SV=1	8.622	8.682	8.457	8.431	8.736	8.563	8.59	8.683	8.885	9.067	0.172	0.216
393	FI12817p OS=Drosophila melanogaster GN=Nrx-IV PE=1 SV=2	9.915	9.773	9.756	9.594	9.836	9.696	9.795	9.874	9.823	10.007	0.064	0.516
394	CG8223, isoform B OS=Drosophila melanogaster GN=CG8223 PE=4 SV=1	9.227	8.856	9.182	9.081	8.946	9.344	9.658	9.988	10.15	10.07	0.783	0.009
395	Caprin, isoform B OS=Drosophila melanogaster GN=Capr PE=1 SV=1	10.067	9.947	10.079	10.104	9.921	9.992	10.232	10.193	10.248	10.021	0.114	0.216
396	Chitinase-like protein Idgf4 OS=Drosophila melanogaster GN=Idgf4 PE=2 SV=1	10.581	10.45	10.434	10.355	10.412	10.464	10.686	10.716	10.657	10.617	0.182	0.054
397	N-ethylmaleimide-sensitive factor 2, isoform B OS=Drosophila melanogaster GN=Nsf2 PE=4 SV=1	9.066	9.006	9.096	9.191	8.962	9.049	8.968	8.943	8.926	8.91	-0.105	0.166
398	Transcription factor BTF3 OS=Drosophila melanogaster GN=Dmel\CG11835 PE=1 SV=1	10.394	10.622	10.421	10.427	10.508	10.271	10.454	10.267	10.413	10.543	-0.085	0.36
399	Importin subunit beta OS=Drosophila melanogaster GN=Fs(2)Ket PE=2 SV=2	9.96	9.612	9.831	9.669	9.602	9.918	10.168	10.389	10.525	10.407	0.547	0.014
401	AT13091p OS=Drosophila melanogaster GN=rngo PE=1 SV=1	9.441	9.254	9.424	9.399	9.267	9.451	9.493	9.408	9.497	9.448	0.103	0.163
402	NADH dehydrogenase (Ubiquinone) 24 kDa subunit, isoform A OS=Drosophila melanogaster GN=ND-24 PE=1 SV=1	10.745	10.879	10.713	10.705	10.738	10.743	10.799	10.788	10.789	10.966	0.061	0.428
403	Dynamin related protein 1, isoform A OS=Drosophila melanogaster GN=Drp1 PE=1 SV=1	10.319	10.22	10.282	10.226	10.238	10.222	10.252	10.28	10.285	10.252	0.001	0.988
404	Tubulin alpha-2 chain OS=Drosophila melanogaster GN=alphaTub85E PE=1 SV=1	6.468	6.964	6.639	6.653	6.714	6.148	6.317	6.434	6.064	6.055	-0.484	0.013
405	Lon protease homolog, mitochondrial OS=Drosophila melanogaster GN=Lon PE=1 SV=1	10.042	9.884	9.949	9.882	9.97	9.95	9.928	9.949	9.914	10.014	0.005	0.939
406	V-type proton ATPase subunit H OS=Drosophila melanogaster GN=VhaSFD PE=2 SV=2	10.104	9.837	10.008	9.821	9.96	9.977	10.136	10.45	10.508	10.796	0.427	0.042
407	Serine/threonine-protein phosphatase 2B catalytic subunit 3 OS=Drosophila melanogaster GN=CanA-14F PE=1 SV=4	9.643	9.49	9.515	9.515	9.6	9.539	9.613	9.662	9.649	9.751	0.09	0.224
408	Protein argonaute-2 OS=Drosophila melanogaster GN=AGO2 PE=1 SV=3	8.993	8.851	9.001	8.882	8.847	8.905	8.96	8.911	8.937	8.941	0.016	0.822
409	Aralar1, isoform F OS=Drosophila melanogaster GN=aralar1 PE=1 SV=1	9.405	9.394	9.375	9.323	9.538	9.513	9.548	9.894	9.947	10.059	0.385	0.027
410	Zinc finger protein on ecdysone puffs OS=Drosophila melanogaster GN=Pep PE=1 SV=1	10.338	10.576	10.434	10.481	10.459	10.214	10.222	10.027	10.031	9.978	-0.363	0.009
411	Cathepsin L OS=Drosophila melanogaster GN=Cp1 PE=2 SV=2	11.01	10.954	11.051	11.126	10.841	11.028	11.087	11.03	11.082	11.075	0.064	0.404
412	Discs large 1, isoform M OS=Drosophila melanogaster GN=dlg1 PE=1 SV=1	8.267	8.096	8.253	7.973	8.132	8.018	8.291	8.132	8.31	8.322	0.071	0.503
413	Zinc-finger protein at 72D, isoform B OS=Drosophila melanogaster GN=Zn72D PE=1 SV=1	9.751	9.865	9.87	9.879	9.711	9.797	9.905	9.678	9.774	9.607	-0.063	0.47
414	CG2025 OS=Drosophila melanogaster GN=Nrd1 PE=1 SV=2	10	10.033	10.012	10.033	9.953	9.969	10.074	10.028	10.069	10.014	0.025	0.689
415	Calnexin 99A, isoform A OS=Drosophila melanogaster GN=Cnx99A PE=1 SV=2	10.147	10.221	10.152	10.218	10.151	10.153	10.071	10.036	10.042	9.945	-0.128	0.078
417	Putative cysteine proteinase CG12163 OS=Drosophila melanogaster GN=CG12163 PE=2 SV=2	9.349	9.208	9.307	9.286	9.136	9.23	9.474	9.579	9.651	10.095	0.348	0.067
418	CG8844 protein OS=Drosophila melanogaster GN=ND-PDSW PE=1 SV=1	10.838	10.869	10.876	10.812	10.96	10.881	10.82	10.917	10.965	11.165	0.079	0.377
419	Presequence protease, mitochondrial OS=Drosophila melanogaster GN=CG3107 PE=2 SV=2	9.6	9.204	9.333	9.155	9.27	9.306	9.608	9.925	10.037	10.213	0.505	0.039
420	Vacuolar H[+] ATPase 44kD subunit, isoform F OS=Drosophila melanogaster GN=Vha44 PE=1 SV=1	10.821	10.634	10.674	10.538	10.691	10.598	10.692	10.76	10.695	10.769	0.031	0.715
421	Alkaline phosphatase 4 OS=Drosophila melanogaster GN=Aph4 PE=2 SV=3	9.381	9.261	9.305	9.204	9.263	9.317	9.394	9.544	9.639	9.721	0.24	0.046
422	GH11113p OS=Drosophila melanogaster GN=Galk PE=1 SV=1	10.23	9.951	9.992	9.961	10.269	10.198	9.922	10.133	10.42	10.527	0.16	0.296
423	Ribosomal protein L7, isoform B OS=Drosophila melanogaster GN=RpL7 PE=4 SV=1	10.883	10.576	10.828	10.693	10.649	10.85	10.95	10.808	10.897	10.964	0.168	0.08
424	Tropomyosin-1, isoforms 33/34 OS=Drosophila melanogaster GN=Tm1 PE=2 SV=2	5.426	6.622	6.366	6.451	5.365	6.722	6.88	7.095	7.742	9.495	1.541	0.041
425	Glutathione S-transferase S1 OS=Drosophila melanogaster GN=GstS1 PE=1 SV=2	9.078	8.324	8.881	8.603	8.579	8.481	8.752	8.965	9.1	9.168	0.2	0.339
426	Larval serum protein 2, isoform B OS=Drosophila melanogaster GN=Lsp2 PE=4 SV=1	9.216	8.66	8.677	9.014	9.066	10.672	10.884	11.117	11.345	11.319	2.141	0
427	Proteasomal ubiquitin receptor ADRM1 homolog OS=Drosophila melanogaster GN=Rpn13 PE=1 SV=1	6.984	6.8	7.188	7.048	6.842	7.069	7.276	6.981	7.055	7	0.104	0.353
428	RNA-binding protein cabeza OS=Drosophila melanogaster GN=caz PE=2 SV=2	9.672	9.661	9.76	9.777	9.636	8.716	8.77	8.896	8.867	8.766	-0.898	0
429	Heat shock protein 27 OS=Drosophila melanogaster GN=Hsp27 PE=1 SV=2	10.501	10.342	10.542	10.527	10.203	10.606	10.935	11.018	11.244	10.874	0.513	0.015
430	D-Importin 7/RanBP7 OS=Drosophila melanogaster GN=msk PE=1 SV=1	10.85	10.538	10.687	10.688	10.614	10.778	10.917	10.979	11.021	10.914	0.246	0.028
431	NADH dehydrogenase (Ubiquinone) 39 kDa subunit, isoform A OS=Drosophila melanogaster GN=ND-39 PE=1 SV=1	10.893	10.551	10.747	10.557	10.676	10.723	10.913	11.02	11.238	11.593	0.412	0.054
432	Golgi microtubule-associated protein, isoform A OS=Drosophila melanogaster GN=Gmap PE=1 SV=2	9.013	9.324	9.17	9.253	9.174	9.085	8.996	8.827	8.851	8.74	-0.287	0.027
433	40S ribosomal protein S3a OS=Drosophila melanogaster GN=RpS3A PE=1 SV=4	10.772	10.044	10.522	10.262	10.333	10.636	10.87	11.192	11.42	11.644	0.766	0.021
434	Muscle-specific protein 20 OS=Drosophila melanogaster GN=Mp20 PE=2 SV=2	10.491	10.402	10.415	10.315	10.51	10.288	10.324	10.461	10.588	10.895	0.084	0.551
435	Nucleoporin 205kD, isoform B OS=Drosophila melanogaster GN=Nup205 PE=1 SV=1	9.446	9.169	9.365	9.186	9.19	9.367	9.489	9.555	9.485	9.417	0.191	0.058
436	Aldose 1-epimerase OS=Drosophila melanogaster GN=BcDNA:GH08902 PE=1 SV=3	9.487	9.543	9.372	9.503	9.652	9.636	9.663	9.754	10.012	9.997	0.301	0.032
437	LD23875p OS=Drosophila melanogaster GN=Dmel\CG10565 PE=1 SV=1	10.342	10.464	10.408	10.429	10.33	10.375	10.476	10.459	10.428	10.366	0.026	0.696
438	Polyadenylate-binding protein OS=Drosophila melanogaster GN=pAbp PE=1 SV=3	10.197	10.119	10.164	10.086	9.966	10.074	10.271	10.306	10.429	10.366	0.183	0.079
439	ATP synthase subunit O, mitochondrial OS=Drosophila melanogaster GN=ATPsynO PE=2 SV=2	11.646	11.228	11.342	11.143	11.44	11.47	11.593	11.821	12.117	12.497	0.54	0.047
440	CG5355 OS=Drosophila melanogaster GN=Dmel\CG5355 PE=1 SV=2	10.702	10.691	10.712	10.811	10.749	10.812	10.714	10.675	10.661	10.738	-0.013	0.854
441	Z band alternatively spliced PDZ-motif protein 52, isoform O OS=Drosophila melanogaster GN=Zasp52 PE=1 SV=1	6.497	6.597	6.943	6.378	6.529	6.402	6.734	6.402	6.434	6.44	-0.106	0.444
442	Arginine methyltransferase 1 OS=Drosophila melanogaster GN=Art1 PE=1 SV=1	9.6	9.288	9.494	9.421	9.306	9.527	9.824	10.107	10.398	10.441	0.638	0.021
443	Smallminded, isoform A OS=Drosophila melanogaster GN=smid PE=1 SV=1	10.193	9.917	10.161	9.947	10.002	10.121	10.077	10.179	10.28	10.275	0.142	0.142
444	DnaJ-like-2, isoform A OS=Drosophila melanogaster GN=Droj2 PE=1 SV=1	10.336	10.402	10.347	10.351	10.261	10.292	10.39	10.311	10.293	10.264	-0.029	0.653
445	Multidrug-Resistance like protein 1, isoform M OS=Drosophila melanogaster GN=MRP PE=1 SV=1	10.014	9.914	9.892	9.909	9.975	9.85	9.87	9.875	9.93	9.992	-0.037	0.576
446	MIP08013p1 OS=Drosophila melanogaster GN=Mpcp PE=1 SV=1	10.596	10.309	10.275	10.175	10.428	10.334	10.423	10.705	10.794	10.976	0.29	0.097
447	26S proteasome regulatory subunit 8 OS=Drosophila melanogaster GN=Rpt6 PE=1 SV=2	10.297	10.104	10.222	10.128	10.022	10.159	10.356	10.355	10.374	10.296	0.153	0.098
448	Maltase A1 OS=Drosophila melanogaster GN=Mal-A1 PE=2 SV=2	10.016	10.359	9.917	10.133	10.513	10.157	10.011	10.09	10.233	10.317	-0.026	0.871
449	CG6767, isoform B OS=Drosophila melanogaster GN=Dmel\CG6767 PE=1 SV=3	5.499	6.256	5.722	5.796	6.158	5.975	5.246	5.48	5.337	5.281	-0.422	0.08
450	Leucyl-tRNA synthetase, isoform A OS=Drosophila melanogaster GN=LeuRS PE=1 SV=2	10.543	10.367	10.424	10.486	10.34	10.456	10.668	10.752	10.845	10.812	0.274	0.029
451	Aminopeptidase OS=Drosophila melanogaster GN=CG32473-RC PE=1 SV=1	7.331	7.108	7.238	7.264	7.166	7.279	7.661	7.676	7.685	7.627	0.364	0.017
452	Sec31 ortholog, isoform D OS=Drosophila melanogaster GN=Sec31 PE=1 SV=1	9.787	9.563	9.625	9.533	9.635	9.715	9.682	9.729	9.829	9.893	0.141	0.112
453	26S proteasome regulatory complex subunit p97 OS=Drosophila melanogaster GN=Rpn1 PE=1 SV=2	10.531	10.117	10.27	10.133	10.266	10.379	10.574	10.771	10.825	10.921	0.43	0.023
454	Muscle LIM protein at 60A, isoform B OS=Drosophila melanogaster GN=Mlp60A PE=1 SV=1	8.38	8.344	8.117	8.242	8.421	8.453	8.384	8.66	8.657	8.935	0.317	0.043
455	Carboxylic ester hydrolase OS=Drosophila melanogaster GN=Est-6 PE=1 SV=1	9.557	9.512	9.517	9.516	9.601	9.911	9.781	9.816	10.036	10.312	0.43	0.014
456	GH04942p OS=Drosophila melanogaster GN=nahoda PE=1 SV=2	9.99	10.067	9.969	9.895	10.04	9.875	9.98	9.843	9.848	9.876	-0.107	0.131
457	Troponin T, skeletal muscle OS=Drosophila melanogaster GN=up PE=1 SV=3	3.693	6.267	5.686	6.223	4.533	5.402	5.918	5.798	5.676	6.928	0.664	0.299
458	Lysine--tRNA ligase OS=Drosophila melanogaster GN=LysRS PE=1 SV=2	9.981	9.834	9.948	9.999	9.835	9.942	10.117	10.301	10.485	10.614	0.373	0.038
459	Hsc70-interacting protein 2 OS=Drosophila melanogaster GN=HIP-R PE=1 SV=2	10.23	9.897	10.094	10.047	9.893	10.058	10.316	10.651	10.842	10.969	0.535	0.033
460	Brahma associated protein 155 kDa OS=Drosophila melanogaster GN=mor PE=1 SV=3	7.078	7.197	6.97	7.266	7.231	7.347	7.296	6.931	6.828	6.757	-0.116	0.464
461	Not1, isoform H OS=Drosophila melanogaster GN=Not1 PE=1 SV=1	10.048	10.077	10.08	10.135	10.017	10.03	10.113	10.094	9.999	9.892	-0.046	0.53
462	RNA-binding protein 4F OS=Drosophila melanogaster GN=Rnp4F PE=1 SV=1	9.426	9.567	9.531	9.475	9.385	9.327	9.431	9.352	9.386	9.217	-0.134	0.098
463	Flightin OS=Drosophila melanogaster GN=fln PE=2 SV=1	10.682	10.441	10.467	10.481	10.353	10.372	10.046	10.35	10.526	10.417	-0.142	0.241
464	Putative ATP-dependent RNA helicase me31b OS=Drosophila melanogaster GN=me31B PE=1 SV=3	10.155	9.804	10.027	9.964	9.741	10.033	10.335	10.588	10.922	10.881	0.614	0.024
465	RNA-binding protein squid OS=Drosophila melanogaster GN=sqd PE=1 SV=3	9.485	9.642	9.6	9.616	9.556	9.271	9.359	9.177	9.121	8.993	-0.395	0.008
466	RE11562p OS=Drosophila melanogaster GN=CG17337 PE=1 SV=1	10.654	10.502	10.633	10.522	10.561	10.482	10.682	10.67	10.634	10.647	0.049	0.519
467	CG9629 OS=Drosophila melanogaster GN=Dmel\CG9629 PE=1 SV=1	9.795	9.755	9.696	9.791	9.813	9.803	9.726	9.782	10.092	10.333	0.177	0.216
468	Uncharacterized protein, isoform A OS=Drosophila melanogaster GN=BEST:CK00496 PE=1 SV=1	10.577	10.524	10.56	10.483	10.492	10.429	10.632	10.674	10.69	10.729	0.103	0.213
469	CG6543, isoform A OS=Drosophila melanogaster GN=CG6543 PE=1 SV=1	10.561	10.156	10.093	9.953	10.104	10.265	10.522	11.104	11.365	11.793	0.836	0.036
470	LP20978p OS=Drosophila melanogaster GN=SerRS PE=1 SV=1	10.209	10.336	10.242	10.342	10.187	10.126	10.326	10.293	10.311	10.232	-0.006	0.948
471	Failed axon connections OS=Drosophila melanogaster GN=fax PE=1 SV=1	11.15	11.521	11.24	11.211	11.366	10.567	10.927	10.478	10.637	10.581	-0.659	0.004
472	GH28348p OS=Drosophila melanogaster GN=jp PE=2 SV=1	9.293	9.382	9.438	9.267	9.384	9.254	9.281	9.146	9.203	9.247	-0.127	0.086
473	Uncharacterized protein, isoform C OS=Drosophila melanogaster GN=CG34417 PE=1 SV=1	1.808	2.92	2.686	1.868	1.788	2.802	2.589	2.471	2.66	1.524	0.195	0.611
474	Eukaryotic translation initiation factor 3 subunit M OS=Drosophila melanogaster GN=Tango7 PE=2 SV=1	9.847	9.662	9.746	9.695	9.645	9.779	9.871	9.925	10.044	10.156	0.236	0.042
475	Syndapin, isoform C OS=Drosophila melanogaster GN=Synd PE=1 SV=1	10.228	10.308	10.287	10.317	10.349	10.23	10.161	10.099	9.954	9.91	-0.227	0.034
476	RE08101p OS=Drosophila melanogaster GN=Tm1 PE=1 SV=1	4.886	7.638	7.121	7.4	5.308	7.52	7.747	7.89	8.026	9.42	1.65	0.051
477	Cysteine--tRNA ligase, cytoplasmic OS=Drosophila melanogaster GN=CysRS PE=1 SV=1	9.894	9.694	9.808	9.769	9.752	9.767	9.889	10.076	10.186	10.157	0.232	0.061
478	LD12946p OS=Drosophila melanogaster GN=MSBP PE=1 SV=1	10.128	10.322	10.236	10.166	10.271	10.054	10.112	10.03	9.844	9.945	-0.228	0.028
479	Peroxiredoxin 1 OS=Drosophila melanogaster GN=Jafrac1 PE=1 SV=1	11.268	10.872	11.091	11.003	11.033	11.215	11.35	11.421	11.584	11.604	0.381	0.019
480	Peptidylprolyl isomerase OS=Drosophila melanogaster GN=CG5482 PE=1 SV=1	10.447	10.359	10.405	10.313	10.395	10.32	10.426	10.435	10.355	10.426	0.008	0.905
481	Upheld, isoform N OS=Drosophila melanogaster GN=up PE=1 SV=1	5.818	7.689	7.369	7.591	6.11	7.704	7.506	7.483	7.73	9.242	1.017	0.098
482	26S proteasome regulatory complex subunit p48B OS=Drosophila melanogaster GN=Rpt1 PE=1 SV=1	10.32	10.262	10.312	10.326	10.23	10.399	10.345	10.256	10.266	10.236	0.01	0.888
483	3-hydroxyacyl-CoA dehydrogenase type-2 OS=Drosophila melanogaster GN=scu PE=1 SV=1	10.086	9.481	9.957	9.747	9.9	9.806	10.066	10.169	10.266	10.281	0.283	0.097
484	LD22449p OS=Drosophila melanogaster GN=Tsf2 PE=1 SV=1	9.508	9.246	9.473	9.261	9.35	9.327	9.54	9.541	9.625	9.743	0.188	0.106
485	Regulatory particle non-ATPase 13, isoform G OS=Drosophila melanogaster GN=Rpn13 PE=1 SV=1	4.097	4.126	3.558	4.217	4.203	3.535	3.959	4.321	4.535	4.208	0.071	0.78
486	FI01658p OS=Drosophila melanogaster GN=RpL23A PE=1 SV=1	11.227	10.762	11.206	11.079	11.018	11.239	11.29	11.24	11.44	11.792	0.342	0.056
487	Myosin regulatory light chain 2 OS=Drosophila melanogaster GN=Mlc2 PE=1 SV=2	9.885	10.054	10.373	9.949	9.885	9.929	10.297	10.268	10.812	13.154	0.863	0.2
488	CG9090, isoform A OS=Drosophila melanogaster GN=CG9090-RA PE=1 SV=1	11.026	11.308	10.928	10.911	10.901	10.912	11.022	11.077	11.263	11.702	0.18	0.331
489	Multiple ankyrin repeats single KH domain, isoform C OS=Drosophila melanogaster GN=mask PE=4 SV=1	8.587	8.441	8.533	8.532	8.38	8.593	8.535	8.588	8.579	8.546	0.074	0.283
490	Succinate--CoA ligase [ADP/GDP-forming] subunit alpha, mitochondrial OS=Drosophila melanogaster GN=Scsalpha PE=2 SV=3	11.332	10.838	11.224	10.889	11.118	11.322	11.276	11.478	11.662	11.899	0.447	0.033
491	Protein aubergine OS=Drosophila melanogaster GN=aub PE=1 SV=1	8.805	8.737	8.934	8.726	8.782	8.866	8.951	8.938	9.048	8.926	0.149	0.069
492	Cullin-associated and neddylation-dissociated 1, isoform B OS=Drosophila melanogaster GN=Cand1 PE=1 SV=1	10.141	9.997	10.084	10.022	9.986	10.147	10.193	10.22	10.282	10.16	0.155	0.047
493	Protein l(2)37Cc OS=Drosophila melanogaster GN=l(2)37Cc PE=2 SV=2	10.168	10.028	10.084	9.978	10.03	10.02	10.135	10.297	10.434	10.531	0.226	0.087
494	V-type proton ATPase subunit E OS=Drosophila melanogaster GN=Vha26 PE=2 SV=1	10.046	9.983	9.994	9.874	10.016	9.851	9.918	10.051	10.292	10.544	0.148	0.342
495	Heterogeneous nuclear ribonucleoprotein 27C OS=Drosophila melanogaster GN=Hrb27C PE=1 SV=2	9.303	9.207	9.329	9.194	9.147	9.411	9.284	9.345	9.462	9.504	0.165	0.06
496	Enigma OS=Drosophila melanogaster GN=Egm PE=1 SV=1	9.782	9.729	9.713	9.702	9.709	9.669	9.764	9.834	9.84	9.762	0.047	0.472
497	CG2118, isoform B OS=Drosophila melanogaster GN=CG2118 PE=1 SV=1	3.064	4.4	3.837	4.61	3.689	3.438	3.348	3.123	2.678	1.235	-1.156	0.059
498	Calreticulin, isoform B OS=Drosophila melanogaster GN=Calr PE=1 SV=1	10.577	10.815	10.619	10.768	10.654	10.53	10.572	10.492	10.443	10.468	-0.185	0.041
499	Peptidyl-prolyl cis-trans isomerase OS=Drosophila melanogaster GN=Cyp1 PE=1 SV=2	10.144	9.951	9.874	9.931	9.915	10.115	10.22	10.584	10.922	11.318	0.669	0.033
500	FI17138p1 OS=Drosophila melanogaster GN=spag PE=1 SV=1	9.397	9.391	9.449	9.55	9.388	9.787	9.717	9.669	9.662	9.496	0.232	0.026
501	Phosphotransferase OS=Drosophila melanogaster GN=Hex-A PE=1 SV=1	9.758	9.128	9.377	9.168	9.365	9.312	9.768	10.101	10.382	10.677	0.689	0.046
502	DNA damage-binding protein 1 OS=Drosophila melanogaster GN=pic PE=1 SV=1	9.784	9.671	9.687	9.657	9.637	9.689	9.794	9.841	9.812	9.771	0.094	0.168
503	Thioredoxin reductase 1, mitochondrial OS=Drosophila melanogaster GN=Trxr-1 PE=1 SV=2	9.935	9.641	9.847	9.71	9.753	9.804	10.051	10.144	10.38	10.548	0.408	0.037
504	Glycylpeptide N-tetradecanoyltransferase OS=Drosophila melanogaster GN=Nmt PE=2 SV=2	9.517	9.061	9.196	9.323	9.233	9.412	9.532	9.657	9.763	9.908	0.388	0.026
505	Protein hu-li tai shao OS=Drosophila melanogaster GN=hts PE=1 SV=2	9.674	10.01	9.941	9.917	9.82	9.851	9.957	9.824	9.903	9.991	0.033	0.728
506	Eukaryotic translation initiation factor 3 subunit L OS=Drosophila melanogaster GN=CG5642 PE=2 SV=1	9.919	9.233	9.549	9.443	9.512	9.6	9.9	10.139	10.151	10.183	0.463	0.035
507	Proteasome subunit alpha type-7-1 OS=Drosophila melanogaster GN=Prosalpha4 PE=1 SV=2	9.956	9.843	9.919	9.676	9.694	9.646	10.21	10.429	10.428	10.496	0.424	0.053
508	Annexin B10 OS=Drosophila melanogaster GN=AnxB10 PE=2 SV=3	9.981	9.89	9.847	9.788	9.956	10.019	9.954	9.923	9.946	10.022	0.08	0.253
509	Probable elongation factor 1-beta OS=Drosophila melanogaster GN=eEF1beta PE=1 SV=3	9.796	9.435	9.608	9.514	9.485	9.465	9.856	10.191	10.477	10.974	0.625	0.063
510	RE56564p OS=Drosophila melanogaster GN=CG11473 PE=1 SV=1	8.064	8.308	8.165	8.069	8.277	8.145	8.195	7.94	7.913	7.805	-0.177	0.131
511	Eukaryotic initiation factor 4B OS=Drosophila melanogaster GN=eIF4B PE=1 SV=1	9.353	9.363	9.373	9.243	9.387	9.413	9.424	9.332	9.381	9.406	0.048	0.451
512	Uncharacterized protein, isoform B OS=Drosophila melanogaster GN=CG31075 PE=1 SV=1	9.727	9.609	9.643	9.716	9.704	9.815	9.815	9.936	9.928	9.825	0.184	0.027
513	Xaa-Pro aminopeptidase ApepP OS=Drosophila melanogaster GN=ApepP PE=1 SV=1	9.643	9.658	9.64	9.58	9.658	9.655	9.727	9.791	9.784	9.73	0.102	0.115
514	26S proteasome regulatory subunit 4 OS=Drosophila melanogaster GN=Rpt2 PE=1 SV=2	10.527	10.308	10.423	10.388	10.35	10.444	10.546	10.547	10.631	10.642	0.163	0.061
515	Maternal protein tudor OS=Drosophila melanogaster GN=tud PE=1 SV=2	10.097	10.107	10.113	10.123	10.006	10.174	10.242	10.135	10.16	9.934	0.04	0.637
516	Acetyl-coenzyme A synthetase OS=Drosophila melanogaster GN=AcCoAS PE=1 SV=2	9.85	9.808	9.676	9.633	9.935	9.539	9.61	9.667	9.711	9.946	-0.086	0.447
517	Sh3beta, isoform D OS=Drosophila melanogaster GN=Sh3beta PE=4 SV=1	6.869	7.04	7.153	6.908	6.985	6.903	6.957	6.939	6.972	7.035	-0.03	0.723
518	Vasa, isoform B OS=Drosophila melanogaster GN=vas PE=3 SV=1	9.425	9.121	9.276	9.214	9.088	9.408	9.492	9.579	9.576	9.592	0.305	0.018
519	CG9281, isoform B OS=Drosophila melanogaster GN=CG9281 PE=1 SV=1	10.298	9.827	10.225	9.966	9.93	10.151	10.288	10.317	10.387	10.378	0.255	0.063
520	Ef1alpha-like factor, isoform A OS=Drosophila melanogaster GN=eRF3 PE=1 SV=1	10.15	9.816	10.02	9.967	9.892	10.107	10.208	10.415	10.535	10.623	0.409	0.022
521	Eukaryotic translation initiation factor 3 subunit D-1 OS=Drosophila melanogaster GN=eIF-3p66 PE=1 SV=1	9.13	9.099	9.133	9.314	9.154	9.257	9.295	9.346	9.42	9.513	0.2	0.043
522	Dek, isoform B OS=Drosophila melanogaster GN=Dek PE=1 SV=1	9.213	9.378	9.222	9.302	9.202	9.149	9.159	9.07	8.994	8.97	-0.195	0.036
523	Modulo, isoform C OS=Drosophila melanogaster GN=mod PE=1 SV=1	10.657	10.589	10.618	10.556	10.645	10.538	10.565	10.566	10.854	11.221	0.136	0.389
524	Glutathione S-transferase D1 OS=Drosophila melanogaster GN=GstD1 PE=1 SV=1	10.281	9.418	9.745	9.667	9.803	9.826	10.019	10.527	10.611	10.976	0.609	0.057
525	Kinesin light chain OS=Drosophila melanogaster GN=Klc PE=1 SV=1	9.941	9.589	9.804	9.642	9.658	9.752	9.922	10.083	10.075	10.01	0.242	0.056
526	Tiggrin, isoform B OS=Drosophila melanogaster GN=Tig PE=1 SV=1	8.639	8.821	8.522	8.592	8.676	8.673	8.532	8.526	8.393	8.417	-0.142	0.148
527	60S ribosomal protein L5 OS=Drosophila melanogaster GN=RpL5 PE=1 SV=2	9.888	9.643	9.832	9.724	9.655	9.737	9.945	9.922	10.018	10.225	0.221	0.078
528	CG2118, isoform A OS=Drosophila melanogaster GN=CG2118 PE=1 SV=2	3.995	3.392	4.061	3.497	3.596	4.28	4.288	4.775	4.863	5.065	0.946	0.01
529	Eukaryotic translation initiation factor 3 subunit I OS=Drosophila melanogaster GN=Trip1 PE=1 SV=1	9.975	9.792	10.011	9.919	9.946	9.993	10.017	10.162	10.296	10.328	0.231	0.049
530	Dorsal, isoform F OS=Drosophila melanogaster GN=dl PE=1 SV=1	7.997	8.154	8.066	7.969	8.115	8.209	7.998	8.103	8.023	7.994	0.005	0.954
531	GH11341p OS=Drosophila melanogaster GN=Rpn5 PE=1 SV=1	9.948	9.668	9.803	9.761	9.784	9.9	10.019	10.061	10.035	9.98	0.206	0.032
532	CG8728 OS=Drosophila melanogaster GN=CG8728-RA PE=1 SV=1	10.092	9.893	9.983	9.965	10.026	9.924	10.07	10.198	10.247	10.334	0.163	0.129
533	cAMP-dependent protein kinase catalytic subunit OS=Drosophila melanogaster GN=Pka-C1 PE=1 SV=3	9.762	9.806	9.699	9.744	9.793	9.549	9.644	9.576	9.494	9.528	-0.203	0.018
534	60S ribosomal protein L22 OS=Drosophila melanogaster GN=RpL22 PE=1 SV=2	11.34	11.181	11.312	11.266	11.186	11.281	11.311	11.147	11.249	11.17	-0.025	0.741
535	Electron transfer flavoprotein-ubiquinone oxidoreductase, isoform A OS=Drosophila melanogaster GN=Etf-QO PE=1 SV=1	9.473	9.168	9.312	9.276	9.329	9.439	9.485	9.884	10.115	10.341	0.541	0.033
536	Aconitate hydratase OS=Drosophila melanogaster GN=Irp-1A PE=1 SV=1	9.317	9.314	9.27	9.271	9.367	9.358	9.346	9.385	9.396	9.41	0.071	0.225
537	Enoyl-[acyl-carrier-protein] reductase, mitochondrial OS=Drosophila melanogaster GN=CG16935 PE=3 SV=2	9.366	9.226	9.225	9.067	9.174	9.136	9.425	9.689	9.969	10.503	0.533	0.074
538	Receptor mediated endocytosis 8, isoform A OS=Drosophila melanogaster GN=Rme-8 PE=1 SV=1	9.144	9.193	9.19	9.201	9.117	9.108	9.099	9.073	8.99	8.648	-0.186	0.113
539	CG6028 OS=Drosophila melanogaster GN=CG6028 PE=1 SV=1	9.68	9.572	9.58	9.561	9.654	9.58	9.581	9.74	9.811	10.018	0.136	0.216
540	Inactivation no afterpotential D, isoform B OS=Drosophila melanogaster GN=inaD PE=1 SV=1	9.955	10.195	10.077	10.023	10.087	9.856	9.93	9.783	9.676	9.751	-0.268	0.018
541	LD45324p OS=Drosophila melanogaster GN=Prx5 PE=1 SV=1	10.417	10.165	10.242	10.14	10.308	10.337	10.463	10.393	10.533	10.645	0.22	0.05
542	Coatomer subunit beta' OS=Drosophila melanogaster GN=beta'COP PE=2 SV=2	9.582	9.52	9.551	9.613	9.605	9.538	9.584	9.609	9.673	9.67	0.041	0.522
543	CG6767, isoform F OS=Drosophila melanogaster GN=Dmel\CG6767 PE=1 SV=1	5.818	5.799	5.719	6.265	6	6.451	5.882	5.956	5.92	5.622	0.046	0.826
544	Prohibitin 2, isoform E OS=Drosophila melanogaster GN=Phb2 PE=1 SV=1	10.09	10.008	10.033	9.976	9.944	9.852	9.976	10.044	10.174	10.35	0.069	0.547
545	CG2691, isoform B OS=Drosophila melanogaster GN=CG2691 PE=1 SV=1	8.995	8.99	9.026	8.978	9.002	8.846	8.764	8.525	8.664	8.658	-0.307	0.012
546	Like-AP180, isoform D OS=Drosophila melanogaster GN=lap PE=1 SV=1	5.663	5.413	5.671	5.596	5.589	5.629	5.315	5.466	5.582	5.642	-0.06	0.564
547	Uncharacterized protein, isoform B OS=Drosophila melanogaster GN=CG10417 PE=1 SV=1	9.019	8.929	9.143	8.944	9.024	8.923	8.874	8.896	8.756	8.785	-0.165	0.056
548	Nervana 2, isoform F OS=Drosophila melanogaster GN=nrv2 PE=1 SV=1	7.167	6.952	6.873	6.864	7.034	6.815	6.798	6.931	6.957	7.271	-0.024	0.863
549	10-formyltetrahydrofolate dehydrogenase OS=Drosophila melanogaster GN=Dmel\CG8665 PE=1 SV=3	9.876	9.277	9.453	9.533	9.495	9.583	9.858	10.341	10.217	10.347	0.542	0.031
550	LD47962p OS=Drosophila melanogaster GN=ND-49 PE=1 SV=2	10.419	10.183	10.232	10.23	10.27	10.335	10.373	10.649	11.076	11.923	0.604	0.093
551	Nuclear protein localization protein 4 homolog OS=Drosophila melanogaster GN=Npl4 PE=1 SV=3	9.915	9.712	9.821	9.793	9.84	9.904	10.052	10.042	9.996	10.049	0.193	0.028
552	60S acidic ribosomal protein P0 OS=Drosophila melanogaster GN=RpLP0 PE=3 SV=1	10.796	10.548	10.694	10.631	10.597	10.7	10.959	10.878	11.061	11.06	0.278	0.029
553	NAT1 ortholog, isoform A OS=Drosophila melanogaster GN=Naa15-16 PE=1 SV=1	9.505	9.454	9.566	9.469	9.38	9.547	9.584	9.527	9.606	9.639	0.106	0.128
554	Golgin-245 ortholog OS=Drosophila melanogaster GN=Golgin245 PE=1 SV=2	8.54	8.626	8.549	8.574	8.638	8.654	8.471	8.346	8.376	8.417	-0.132	0.128
555	Replication protein A 70 kDa DNA-binding subunit OS=Drosophila melanogaster GN=RpA-70 PE=1 SV=1	9.716	9.204	9.502	9.456	9.212	9.563	9.954	10.065	10.062	9.888	0.488	0.02
556	CG8475, isoform C OS=Drosophila melanogaster GN=Dmel\CG8475 PE=4 SV=1	9.487	9.511	9.46	9.34	9.498	9.356	9.344	9.352	9.397	9.398	-0.09	0.175
557	Without children, isoform B OS=Drosophila melanogaster GN=woc PE=1 SV=1	9.015	9.289	9.15	9.198	9.168	9.034	9.073	8.922	8.757	8.612	-0.285	0.043
558	Nucleosome remodeling factor-38kD, isoform C OS=Drosophila melanogaster GN=Nurf-38 PE=1 SV=1	10.114	10.034	10.061	10.013	10.055	9.998	10.112	10.165	10.199	10.22	0.083	0.248
559	Calmodulin, isoform C OS=Drosophila melanogaster GN=Cam PE=1 SV=1	11.118	11.168	11.154	11.114	11.103	10.925	11.085	11.051	11.018	11.117	-0.092	0.171
560	Jaguar, isoform L OS=Drosophila melanogaster GN=jar PE=1 SV=1	9.25	9.937	9.747	9.763	9.496	9.555	9.655	9.571	9.432	10.216	0.047	0.836
561	Signal recognition particle subunit SRP68 OS=Drosophila melanogaster GN=Srp68 PE=2 SV=1	10.041	9.778	9.958	9.85	9.902	10.06	10.103	10.192	10.34	10.303	0.294	0.02
562	Putative U5 small nuclear ribonucleoprotein 200 kDa helicase OS=Drosophila melanogaster GN=l(3)72Ab PE=2 SV=4	9.775	9.721	9.703	9.684	9.677	9.72	9.778	9.769	9.8	9.748	0.051	0.38
563	Bubblegum, isoform C OS=Drosophila melanogaster GN=bgm PE=1 SV=1	9.774	9.995	9.814	9.775	9.956	9.71	9.766	9.819	10.074	10.187	0.049	0.716
564	FI20063p1 OS=Drosophila melanogaster GN=Imp PE=1 SV=1	4.03	4.021	4.213	3.799	4.061	3.96	3.675	3.56	3.354	3.3	-0.455	0.025
565	Myosin binding subunit, isoform O OS=Drosophila melanogaster GN=Mbs PE=1 SV=1	7.494	7.165	7.368	7.285	7.421	7.518	7.337	7.403	7.474	7.679	0.136	0.202
566	Histidyl-tRNA synthetase, isoform D OS=Drosophila melanogaster GN=HisRS PE=1 SV=2	4.331	4.76	3.933	4.475	4.365	4.311	3.544	3.664	3.606	3.287	-0.691	0.026
567	Histone deacetylase Rpd3 OS=Drosophila melanogaster GN=Rpd3 PE=1 SV=2	8.826	8.885	8.807	8.875	8.696	8.679	8.77	8.398	8.42	8.315	-0.301	0.034
568	Cation-transporting ATPase OS=Drosophila melanogaster GN=BcDNA:GH06032 PE=1 SV=1	9.161	9.234	9.169	9.258	9.221	9.148	9.08	8.992	8.954	8.905	-0.193	0.033
569	Trehalose 6-phosphate phosphatase OS=Drosophila melanogaster GN=Dmel\CG5177 PE=1 SV=1	10.89	10.318	10.66	10.339	10.587	10.681	10.821	11.112	11.225	11.544	0.518	0.04
570	Oxysterol-binding protein OS=Drosophila melanogaster GN=Osbp PE=1 SV=1	9.794	9.869	9.866	9.856	9.827	9.797	9.749	9.657	9.639	9.603	-0.153	0.05
571	Sodium chloride cotransporter 69, isoform E OS=Drosophila melanogaster GN=Ncc69 PE=1 SV=1	9.848	9.852	9.792	9.738	9.759	9.675	9.822	9.764	9.693	9.773	-0.053	0.428
572	Syncrip, isoform O OS=Drosophila melanogaster GN=Syp PE=1 SV=1	8.066	8.402	8.239	8.248	8.248	8.199	8.092	7.977	7.843	7.823	-0.253	0.05
573	40S ribosomal protein S9 OS=Drosophila melanogaster GN=RpS9 PE=1 SV=2	11.109	10.902	11.093	10.945	10.916	10.97	11.15	11.09	11.194	11.331	0.154	0.132
574	GH19182p OS=Drosophila melanogaster GN=Zasp66 PE=1 SV=1	9.069	8.949	8.764	8.803	9.112	8.471	8.691	8.952	8.979	9.206	-0.08	0.648
575	GH22474p OS=Drosophila melanogaster GN=HisRS PE=1 SV=1	6.513	6.724	6.638	6.696	6.513	6.363	6.343	6.203	6.256	6.192	-0.345	0.008
576	ATP synthase subunit b, mitochondrial OS=Drosophila melanogaster GN=ATPsynB PE=2 SV=2	10.732	10.399	10.408	10.153	10.409	10.393	10.741	11.111	11.505	12.048	0.739	0.056
577	Carnitine palmitoyltransferase I OS=Drosophila melanogaster GN=whd PE=1 SV=1	9.194	9.083	9.103	9.012	9.147	9.115	9.181	9.336	9.508	9.716	0.263	0.078
578	Fasciclin 2, isoform G OS=Drosophila melanogaster GN=Fas2 PE=1 SV=1	9.297	9.41	9.266	9.18	9.408	9.145	9.121	9.11	9.167	9.363	-0.131	0.153
579	Dicer-2, isoform A OS=Drosophila melanogaster GN=Dcr-2 PE=1 SV=1	9.313	9.246	9.294	9.232	9.245	9.279	9.197	9.28	9.241	9.235	-0.02	0.747
580	Ubiquitin carboxyl-terminal hydrolase OS=Drosophila melanogaster GN=Uch PE=3 SV=1	10.17	10.211	10.293	10.338	10.07	10.389	10.388	10.453	10.432	10.172	0.15	0.123
581	Aminopeptidase OS=Drosophila melanogaster GN=CG31198 PE=1 SV=1	9.36	9.423	9.419	9.496	9.422	9.39	9.456	9.698	9.782	10.127	0.266	0.108
582	Ribosomal protein S2, isoform B OS=Drosophila melanogaster GN=RpS2 PE=3 SV=1	10.736	10.417	10.617	10.506	10.406	10.517	10.739	10.742	10.893	10.993	0.24	0.078
583	Sphingosine-1-phosphate lyase OS=Drosophila melanogaster GN=Sply PE=2 SV=1	9.711	9.449	9.607	9.503	9.675	9.535	9.588	9.969	10.114	10.398	0.332	0.109
584	Piezo-type mechanosensitive ion channel component OS=Drosophila melanogaster GN=Piezo PE=1 SV=2	8.147	8.32	8.182	8.255	8.217	8.044	7.913	7.798	7.701	7.886	-0.356	0.01
585	Protein piwi OS=Drosophila melanogaster GN=piwi PE=1 SV=1	9.543	9.511	9.569	9.53	9.572	9.503	9.67	9.567	9.581	9.585	0.036	0.566
586	CG9331, isoform C OS=Drosophila melanogaster GN=Dmel\CG9331 PE=1 SV=1	9.24	8.975	8.933	8.966	9.305	9.068	9.177	9.585	9.909	10.301	0.524	0.079
587	Discs large 1, isoform T OS=Drosophila melanogaster GN=dlg1 PE=1 SV=1	3.419	3.92	3.973	3.701	3.893	3.409	3.387	3.516	3.772	3.457	-0.273	0.085
588	26S proteasome regulatory complex subunit p48A OS=Drosophila melanogaster GN=Rpt3 PE=1 SV=1	10.114	9.774	10.067	9.86	9.784	10.082	10.237	10.33	10.449	10.362	0.372	0.019
589	FI21437p1 OS=Drosophila melanogaster GN=eIF5B PE=1 SV=2	10.276	10.276	10.279	10.304	10.214	10.175	10.287	10.14	10.114	9.94	-0.139	0.114
590	Tho2, isoform B OS=Drosophila melanogaster GN=tho2 PE=1 SV=1	8.112	8.204	8.159	8.279	8.111	8.193	8.23	8.125	8.071	7.908	-0.068	0.452
591	Tubulin beta-3 chain OS=Drosophila melanogaster GN=betaTub60D PE=2 SV=2	7.831	7.824	7.798	8.225	7.957	8.339	7.831	7.771	7.886	7.93	0.025	0.884
592	IGF-II mRNA-binding protein, isoform L OS=Drosophila melanogaster GN=Imp PE=1 SV=1	4.725	5.345	5.003	4.89	5.026	5.124	4.937	4.834	4.439	4.872	-0.157	0.378
593	AP complex subunit beta OS=Drosophila melanogaster GN=AP-1-2beta PE=1 SV=1	10.182	10.104	10.158	10.083	10.066	10.07	10.263	10.233	10.206	10.239	0.084	0.235
594	Phenylalanine--tRNA ligase beta subunit OS=Drosophila melanogaster GN=beta-PheRS PE=1 SV=1	9.432	8.959	9.282	9.085	9.126	9.328	9.497	9.622	9.742	9.814	0.424	0.023
595	ATP-dependent RNA helicase p62 OS=Drosophila melanogaster GN=Rm62 PE=1 SV=3	9.557	9.389	9.614	9.333	9.358	8.943	9.485	9.486	9.449	9.507	-0.076	0.61
596	Coatomer subunit gamma OS=Drosophila melanogaster GN=gammaCOP PE=1 SV=1	9.323	8.944	9.013	8.978	9.078	9.129	9.295	9.572	9.753	9.98	0.479	0.038
597	Discs large 1, isoform R OS=Drosophila melanogaster GN=dlg1 PE=1 SV=1	4.303	3.489	3.933	3.636	3.74	4.047	4.09	4.358	4.392	4.18	0.393	0.056
598	Calbindin 53E, isoform B OS=Drosophila melanogaster GN=Cbp53E PE=4 SV=1	9.563	9.803	9.686	9.585	9.722	9.428	9.612	9.46	9.377	9.497	-0.197	0.045
599	Protein krasavietz OS=Drosophila melanogaster GN=kra PE=1 SV=1	10.521	10.363	10.436	10.443	10.328	10.466	10.522	10.548	10.511	10.494	0.09	0.185
600	Putative apoptosis-inducing factor 1, mitochondrial OS=Drosophila melanogaster GN=AIF PE=2 SV=2	9.771	9.948	9.867	9.922	9.857	9.794	9.713	9.587	9.5	9.425	-0.269	0.028
601	60S acidic ribosomal protein P2 OS=Drosophila melanogaster GN=RpLP2 PE=1 SV=1	10.77	10.776	10.755	10.967	10.74	10.845	10.954	10.714	10.672	10.603	-0.044	0.666
602	Guanine nucleotide-binding protein subunit beta-2 OS=Drosophila melanogaster GN=Gbeta76C PE=1 SV=3	10.337	10.259	10.249	10.164	10.366	10.249	10.237	10.272	10.2	10.483	0.013	0.889
603	GEO07453p1 OS=Drosophila melanogaster GN=RpL26 PE=1 SV=1	10.627	10.448	10.604	10.501	10.523	10.594	10.656	10.723	11.027	11.245	0.308	0.067
604	3-hydroxyisobutyrate dehydrogenase OS=Drosophila melanogaster GN=CG15093 PE=1 SV=1	9.646	8.882	9.243	8.997	9.309	9.377	9.656	9.925	10.079	10.184	0.628	0.027
605	BIR repeat containing ubiquitin-conjugating enzyme, isoform B OS=Drosophila melanogaster GN=Bruce PE=1 SV=1	8.55	8.618	8.679	8.744	8.533	8.694	8.552	8.594	8.482	8.194	-0.122	0.299
606	Epidermal growth factor receptor pathway substrate clone 15, isoform A OS=Drosophila melanogaster GN=Eps-15 PE=1 SV=2	9.649	9.536	9.622	9.541	9.552	9.471	9.559	9.556	9.502	9.575	-0.047	0.452
607	RE23625p OS=Drosophila melanogaster GN=CG14207-RB PE=1 SV=1	6.66	6.822	6.632	6.446	6.721	6.413	6.284	6.428	6.547	6.766	-0.168	0.189
609	Pixie, isoform A OS=Drosophila melanogaster GN=pix PE=1 SV=1	9.848	9.615	9.634	9.622	9.65	9.671	9.817	9.895	9.876	9.881	0.154	0.093
610	Kazachoc, isoform G OS=Drosophila melanogaster GN=kcc PE=1 SV=1	10.167	10.339	10.227	10.171	10.25	9.99	9.891	9.928	9.951	10.181	-0.242	0.025
611	Trehalase OS=Drosophila melanogaster GN=Treh PE=1 SV=1	10.029	9.974	9.922	9.87	10.007	9.951	10.161	10.192	10.329	10.562	0.279	0.055
612	Microsomal triacylglycerol transfer protein OS=Drosophila melanogaster GN=Mtp PE=1 SV=2	9.648	9.395	9.457	9.501	9.53	9.768	9.643	9.941	9.97	10	0.358	0.015
613	LD25561p OS=Drosophila melanogaster GN=ND-30 PE=1 SV=1	9.753	9.641	9.631	9.61	9.757	9.689	9.812	9.87	10.055	10.34	0.275	0.075
614	Syncrip, isoform J OS=Drosophila melanogaster GN=Syp PE=1 SV=1	6.947	7.104	6.991	7.054	7.09	6.776	6.856	6.864	6.828	6.813	-0.21	0.018
615	Inosine-5'-monophosphate dehydrogenase OS=Drosophila melanogaster GN=ras PE=1 SV=1	9.739	9.752	9.747	9.835	9.77	9.809	9.881	9.785	9.774	9.606	0.003	0.974
616	Probable arginine--tRNA ligase, cytoplasmic OS=Drosophila melanogaster GN=ArgRS PE=2 SV=1	9.882	9.824	9.834	9.807	9.747	9.79	9.971	9.987	9.987	9.904	0.109	0.142
617	GEO07602p1 OS=Drosophila melanogaster GN=RpL12 PE=1 SV=1	10.24	10.007	10.195	10.131	10.134	10.132	10.276	10.145	10.147	10.151	0.029	0.71
618	FI17312p1 OS=Drosophila melanogaster GN=Mal-B2 PE=1 SV=1	9.636	9.439	9.43	9.313	9.615	9.42	9.467	9.908	10.002	10.044	0.282	0.12
619	Integrin beta OS=Drosophila melanogaster GN=mys PE=3 SV=1	9.854	10.095	9.944	10.018	10.071	9.94	9.841	9.725	9.685	9.691	-0.22	0.04
620	Probable cytochrome P450 6d5 OS=Drosophila melanogaster GN=Cyp6d5 PE=2 SV=1	10.013	9.753	9.843	9.78	10.036	9.583	9.691	10.183	10.472	10.94	0.289	0.326
622	Integrin alpha-PS3 OS=Drosophila melanogaster GN=scb PE=1 SV=2	8.939	9.085	8.978	9.12	9.08	9.201	9.063	8.991	8.963	9.026	0.008	0.927
623	Ced-6, isoform D OS=Drosophila melanogaster GN=ced-6 PE=1 SV=1	8.872	8.693	8.844	8.831	8.787	8.874	8.821	9.039	8.998	8.988	0.139	0.096
624	Multiple inositol polyphosphate phosphatase 1 OS=Drosophila melanogaster GN=Mipp1 PE=1 SV=2	9.539	9.463	9.43	9.326	9.608	9.335	9.405	9.491	9.652	10.005	0.105	0.498
626	CG7834, isoform A OS=Drosophila melanogaster GN=CG7834 PE=1 SV=1	10.617	10.293	10.411	10.279	10.374	10.437	10.549	10.851	11.036	11.262	0.432	0.049
627	Golgi complex-localized glycoprotein 1, isoform B OS=Drosophila melanogaster GN=Glg1 PE=1 SV=1	9.396	9.427	9.36	9.446	9.294	9.557	9.47	9.597	9.56	9.383	0.128	0.103
628	LP08082p OS=Drosophila melanogaster GN=Ranbp9 PE=1 SV=1	9.308	8.929	9.253	8.992	8.991	9.19	9.352	9.456	9.525	9.393	0.289	0.039
629	Protein disulfide-isomerase A6 homolog OS=Drosophila melanogaster GN=CaBP1 PE=1 SV=1	9.99	9.933	9.995	9.985	9.935	9.979	10.118	10.133	10.061	10.014	0.093	0.158
630	Aminopeptidase OS=Drosophila melanogaster GN=CG32473 PE=1 SV=2	5.193	4.595	4.88	4.548	5.158	5.252	5.419	5.41	5.505	5.665	0.575	0.018
631	Cytochrome c proximal, isoform B OS=Drosophila melanogaster GN=Cyt-c-p PE=2 SV=1	10.332	10.689	10.184	10.189	10.109	10.248	10.439	11.324	11.908	12.688	1.021	0.074
632	Ribonucleoside-diphosphate reductase large subunit OS=Drosophila melanogaster GN=RnrL PE=1 SV=2	9.876	9.583	9.901	9.8	9.509	9.945	10.144	10.192	10.133	9.841	0.317	0.037
633	Nuclear migration protein NudC OS=Drosophila melanogaster GN=nudC PE=1 SV=2	10.273	10.278	10.232	10.204	10.145	10.084	10.318	10.259	10.139	10.023	-0.062	0.47
634	LP19846p OS=Drosophila melanogaster GN=Ndg PE=1 SV=1	9.352	9.436	9.278	9.269	9.265	9.176	9.197	9.114	9.14	9.195	-0.156	0.045
635	26S proteasome non-ATPase regulatory subunit 4 OS=Drosophila melanogaster GN=Rpn10 PE=1 SV=2	9.177	9.111	9.248	9.158	9.146	9.121	9.276	9.202	9.17	9.097	0.005	0.943
636	Nucleoside diphosphate kinase OS=Drosophila melanogaster GN=awd PE=1 SV=1	10.997	11.094	11.059	11.072	11.052	11.03	11.079	11.024	10.948	10.807	-0.077	0.317
637	CG3164, isoform B OS=Drosophila melanogaster GN=BEST:CK02656 PE=1 SV=2	9.125	8.772	9.068	8.781	9.006	9.051	8.9	8.8	8.922	9.093	0.003	0.981
638	CG2658, isoform A OS=Drosophila melanogaster GN=CG2658 PE=1 SV=1	9.505	9.651	9.648	9.582	9.522	9.506	9.492	9.318	9.261	9.286	-0.209	0.039
639	Ubiquitin-40S ribosomal protein S27a OS=Drosophila melanogaster GN=RpS27A PE=1 SV=2	6.296	6.024	5.983	5.95	6.013	6.433	6.524	6.614	7.174	7.651	0.826	0.021
640	Peroxiredoxin 3 OS=Drosophila melanogaster GN=Prx3 PE=1 SV=2	10.323	9.937	10.138	9.956	10.12	10.246	10.279	10.382	10.551	10.738	0.345	0.038
641	Synapse-associated protein 47kD, isoform K OS=Drosophila melanogaster GN=Sap47 PE=1 SV=1	5.356	5.474	5.686	5.646	5.405	5.511	5.342	4.903	5.166	5.094	-0.31	0.059
642	Glutathione S transferase S1, isoform D OS=Drosophila melanogaster GN=GstS1 PE=1 SV=1	5.426	4.175	5.098	4.217	4.974	4.904	5.625	5.72	5.858	6.068	0.857	0.041
643	LD23884p OS=Drosophila melanogaster GN=CG4410 PE=1 SV=2	9.393	9.368	9.35	9.405	9.433	9.338	9.373	9.363	9.383	9.439	-0.011	0.868
644	cAMP-dependent protein kinase type II regulatory subunit OS=Drosophila melanogaster GN=Pka-R2 PE=1 SV=2	9.98	9.51	9.625	9.358	9.645	9.57	9.903	10.09	10.119	10.383	0.39	0.07
645	Phosphotransferase OS=Drosophila melanogaster GN=Hex-C PE=1 SV=1	9.333	8.958	9.023	8.723	9.317	8.93	9.008	9.305	9.534	9.837	0.252	0.281
646	GH13256p OS=Drosophila melanogaster GN=Thiolase PE=1 SV=1	9.869	9.65	9.723	9.581	9.762	9.684	9.883	10.16	10.301	10.564	0.402	0.058
647	Cuticular protein 49Ab OS=Drosophila melanogaster GN=Cpr49Ab PE=4 SV=1	10.24	10.207	10.144	10.015	10.283	9.875	10.023	10.001	10.01	10.401	-0.116	0.351
648	Z band alternatively spliced PDZ-motif protein 67, isoform G OS=Drosophila melanogaster GN=Zasp67 PE=4 SV=2	9.804	9.882	9.772	9.639	9.854	9.456	9.393	9.442	9.363	9.556	-0.348	0.007
649	Non-specific serine/threonine protein kinase OS=Drosophila melanogaster GN=par-1 PE=1 SV=1	8.268	8.417	8.306	8.262	8.407	8.175	8.047	7.905	7.832	7.932	-0.354	0.012
650	Puffyeye, isoform H OS=Drosophila melanogaster GN=puf PE=1 SV=1	8.423	8.659	8.681	8.636	8.5	8.646	8.543	8.341	8.378	8.066	-0.185	0.18
651	BcDNA.GH10614 OS=Drosophila melanogaster GN=BcDNA:GH10614 PE=1 SV=1	9.849	9.655	9.637	9.501	9.782	9.463	9.625	9.886	10.184	10.461	0.239	0.279
652	LD15904p OS=Drosophila melanogaster GN=pzg PE=1 SV=1	9.192	9.362	9.199	9.28	9.288	9.202	9.127	8.994	8.983	8.896	-0.224	0.034
653	Uridine 5'-monophosphate synthase OS=Drosophila melanogaster GN=r-l PE=2 SV=2	9.675	9.635	9.739	9.666	9.577	9.621	9.723	9.75	9.897	9.871	0.114	0.179
654	Gelsolin OS=Drosophila melanogaster GN=Gel PE=1 SV=2	9.363	9	9.365	8.955	9.379	8.919	8.915	9.119	9.31	9.845	0.009	0.971
655	Calpain-A, isoform D OS=Drosophila melanogaster GN=CalpA PE=1 SV=1	8.573	7.874	8.131	7.897	8.339	8.48	8.397	8.793	8.825	9.183	0.573	0.033
656	Regulatory particle non-ATPase 6, isoform C OS=Drosophila melanogaster GN=Rpn6 PE=1 SV=1	10.329	9.688	10.016	9.812	9.827	10.1	10.448	10.768	10.862	10.898	0.681	0.019
657	Inositol-3-phosphate synthase OS=Drosophila melanogaster GN=Inos PE=1 SV=1	9.605	9.609	9.662	9.584	9.527	9.412	9.595	9.507	9.608	9.672	-0.039	0.621
658	DNA replication licensing factor Mcm3 OS=Drosophila melanogaster GN=Mcm3 PE=1 SV=1	9.581	9.482	9.536	9.613	9.328	9.728	9.973	10.01	9.912	9.716	0.36	0.015
659	Nuclear pore complex protein Nup50 OS=Drosophila melanogaster GN=Nup50 PE=2 SV=1	9.674	9.779	9.656	9.808	9.7	9.663	9.6	9.493	9.532	9.495	-0.167	0.046
660	Uncharacterized protein OS=Drosophila melanogaster GN=CG14526 PE=4 SV=2	8.414	8.181	8.161	8.127	8.307	8.634	8.527	8.783	8.86	9.113	0.545	0.01
661	Proteasome subunit alpha type OS=Drosophila melanogaster GN=CG30382 PE=1 SV=1	9.494	9.336	9.498	9.178	9.233	9.181	9.761	10.049	10.009	10.128	0.478	0.05
662	Heterogeneous nuclear ribonucleoprotein K, isoform C OS=Drosophila melanogaster GN=HnRNP-K PE=1 SV=1	8.997	8.789	9.094	8.952	8.851	9.12	9.191	9.057	9.161	9.104	0.19	0.049
663	Dynein light intermediate chain, isoform A OS=Drosophila melanogaster GN=Dlic PE=1 SV=2	9.539	9.609	9.64	9.586	9.58	9.561	9.535	9.44	9.366	9.393	-0.132	0.083
664	Alpha-amylase A OS=Drosophila melanogaster GN=Amy-p PE=2 SV=1	8.767	9.474	8.526	9.995	9.39	10.61	8.535	9.024	8.947	8.663	-0.075	0.895
665	Calcium/calmodulin-dependent protein kinase II, isoform J OS=Drosophila melanogaster GN=CaMKII PE=1 SV=1	9.111	9.087	8.942	8.926	9.096	8.862	8.963	9.271	9.671	10.131	0.347	0.208
666	Eukaryotic translation initiation factor 2 subunit 2 OS=Drosophila melanogaster GN=eIF-2beta PE=1 SV=1	9.267	9.227	9.269	9.193	9.159	8.972	9.262	9.203	9.212	9.131	-0.067	0.408
667	Succinate--CoA ligase [GDP-forming] subunit beta, mitochondrial OS=Drosophila melanogaster GN=Sucb PE=1 SV=1	9.575	9.284	9.447	9.209	9.38	9.527	9.557	9.693	9.97	10.217	0.414	0.04
668	6-phosphogluconate dehydrogenase, decarboxylating OS=Drosophila melanogaster GN=Pgd PE=2 SV=1	9.984	9.904	9.884	9.83	9.976	9.909	9.819	9.973	10.096	10.267	0.097	0.364
669	Amidophosphoribosyltransferase OS=Drosophila melanogaster GN=Prat2 PE=2 SV=1	10.021	10.127	9.97	9.876	10.218	9.513	9.453	9.714	9.828	9.994	-0.342	0.039
670	Eb1, isoform A OS=Drosophila melanogaster GN=Eb1 PE=1 SV=1	4.464	2.966	4.204	3.483	3.663	4.335	4.137	4.116	4.54	4.783	0.626	0.081
671	H/ACA ribonucleoprotein complex subunit 4 OS=Drosophila melanogaster GN=Nop60B PE=1 SV=1	9.698	9.657	9.615	9.613	9.713	9.589	9.715	9.653	9.933	10.015	0.122	0.264
672	NUCB1 OS=Drosophila melanogaster GN=NUCB1 PE=1 SV=3	9.205	9.185	9.223	9.361	9.188	9.294	9.279	9.262	9.209	9.107	-0.002	0.98
673	Carboxylic ester hydrolase OS=Drosophila melanogaster GN=alpha-Est7 PE=1 SV=1	9.366	9.583	9.322	9.448	9.624	9.228	9.227	9.242	9.093	9.337	-0.243	0.033
674	CG3835, isoform A OS=Drosophila melanogaster GN=D2hgdh PE=1 SV=1	10.044	10.084	10.014	9.96	10.087	10.066	9.825	9.853	9.991	10.152	-0.06	0.511
675	Probable cytochrome P450 28d1 OS=Drosophila melanogaster GN=Cyp28d1 PE=2 SV=1	9.488	9.052	9.266	9.148	9.54	9.115	9.142	9.435	9.476	9.519	0.039	0.812
676	CG9119 OS=Drosophila melanogaster GN=CT9987 PE=1 SV=1	8.901	8.76	8.606	8.605	8.915	8.914	8.786	9.121	9.228	9.269	0.306	0.052
677	BcDNA.HL02693 OS=Drosophila melanogaster GN=CRMP PE=1 SV=1	7.263	7.422	7.331	7.107	7.298	7.223	7.106	7.048	6.964	6.868	-0.242	0.044
678	CG5023 OS=Drosophila melanogaster GN=CG5023 PE=1 SV=1	10.387	10.316	10.307	10.202	10.418	10.29	10.275	10.25	10.296	10.528	0.002	0.987
679	Dynamin associated protein 160, isoform D OS=Drosophila melanogaster GN=Dap160 PE=1 SV=1	8.779	9.021	8.893	8.749	8.782	8.612	8.752	8.711	8.692	8.677	-0.156	0.077
680	Glycogenin, isoform E OS=Drosophila melanogaster GN=Glycogenin PE=1 SV=1	8.967	9.054	9.013	9.033	9.007	9.036	8.963	8.869	8.887	8.922	-0.079	0.225
681	Translationally-controlled tumor protein homolog OS=Drosophila melanogaster GN=Tctp PE=1 SV=1	9.97	10.04	10.02	10.004	9.931	9.857	10.062	10.018	10.219	10.523	0.143	0.301
682	Probable elongation factor 1-delta OS=Drosophila melanogaster GN=eEF1delta PE=1 SV=1	10.443	10.354	10.406	10.53	10.406	10.548	10.518	10.578	10.58	10.476	0.112	0.106
683	CG9572, isoform A OS=Drosophila melanogaster GN=CG9572-RA PE=2 SV=1	9.094	9.156	8.978	8.959	9.427	8.819	8.645	8.652	8.64	8.938	-0.384	0.021
684	CG5390, isoform A OS=Drosophila melanogaster GN=SPH PE=1 SV=1	9.316	9.007	9.157	8.972	8.912	8.971	9.287	9.48	9.595	9.64	0.322	0.077
685	Coatomer subunit delta OS=Drosophila melanogaster GN=deltaCOP PE=1 SV=1	9.741	9.144	9.31	9.061	9.287	9.572	9.752	10.079	10.212	10.179	0.65	0.018
686	Aminopeptidase OS=Drosophila melanogaster GN=CG5839 PE=1 SV=1	9.261	9.428	9.43	9.465	9.437	9.41	9.658	9.862	9.855	10.079	0.368	0.032
687	AP-2 complex subunit alpha OS=Drosophila melanogaster GN=AP-2alpha PE=1 SV=1	9.566	9.276	9.406	9.183	9.352	9.23	9.554	9.727	9.792	9.978	0.3	0.093
688	Tropomyosin 1, isoform R OS=Drosophila melanogaster GN=Tm1 PE=1 SV=1	7.122	7.898	7.821	7.944	7.063	8.099	8.151	8.247	8.303	9.345	0.86	0.036
689	Glutamate decarboxylase OS=Drosophila melanogaster GN=Gad1 PE=2 SV=2	9.952	9.878	9.845	9.708	9.941	9.658	9.698	9.659	9.567	9.795	-0.189	0.048
690	CG9512, isoform A OS=Drosophila melanogaster GN=CG9512 PE=1 SV=1	9.915	9.934	9.902	9.86	10.026	9.651	9.717	9.814	9.736	9.8	-0.184	0.03
691	Cytochrome c oxidase subunit 4, isoform A OS=Drosophila melanogaster GN=COX4 PE=1 SV=1	9.656	9.278	9.373	9.244	9.372	9.282	9.543	9.787	10.152	10.511	0.47	0.093
692	Adenylate kinase OS=Drosophila melanogaster GN=Adk2 PE=1 SV=1	10.821	10.893	10.765	10.761	10.894	10.844	10.838	10.801	10.721	10.765	-0.033	0.634
693	FI05212p OS=Drosophila melanogaster GN=Sodh-1 PE=1 SV=1	8.665	8.48	8.277	8.395	8.837	8.643	8.547	8.89	9.22	9.588	0.447	0.091
694	Tubulin alpha-4 chain OS=Drosophila melanogaster GN=alphaTub67C PE=3 SV=1	9.732	9.268	9.691	9.606	9.248	9.84	10.098	10.158	10.162	9.945	0.532	0.013
695	AT07459p OS=Drosophila melanogaster GN=Calx PE=1 SV=1	9.455	9.775	9.553	9.626	9.522	9.316	9.406	9.238	9.157	9.211	-0.321	0.015
696	LD24105p OS=Drosophila melanogaster GN=CG10932 PE=1 SV=1	9.829	9.504	9.718	9.672	9.71	9.819	9.675	10.014	9.702	9.739	0.103	0.325
697	Eukaryotic translation initiation factor 5 OS=Drosophila melanogaster GN=eIF5 PE=1 SV=1	9.469	9.417	9.519	9.419	9.349	9.492	9.488	9.503	9.491	9.557	0.072	0.26
698	ALG-2 interacting protein X OS=Drosophila melanogaster GN=ALiX PE=1 SV=1	9.873	9.742	9.78	9.808	9.764	9.933	9.971	10.054	10.04	10.074	0.221	0.016
699	No on or off transient A, isoform B OS=Drosophila melanogaster GN=nonA PE=1 SV=1	8.002	8.278	8.062	8.239	8.359	8.158	8.091	7.87	7.961	7.809	-0.21	0.093
700	Uncharacterized protein, isoform O OS=Drosophila melanogaster GN=CG10737 PE=1 SV=1	9.349	9.242	9.365	9.264	9.366	9.33	9.206	9.195	9.203	9.367	-0.057	0.436
701	GEO07291p1 OS=Drosophila melanogaster GN=Obp99c PE=1 SV=1	9.127	8.454	8.896	8.496	8.822	9.12	9.1	9.697	9.539	9.641	0.661	0.018
702	HL08057p OS=Drosophila melanogaster GN=Pdh PE=1 SV=1	9.759	9.843	9.826	9.915	9.817	9.844	9.813	9.798	9.859	10.265	0.084	0.467
703	Insulin-degrading enzyme OS=Drosophila melanogaster GN=Ide PE=1 SV=4	10.185	10.261	10.198	10.171	10.249	10.179	10.154	10.111	10.125	10.1	-0.079	0.187
704	ATP binding cassette subfamily B member 7, isoform B OS=Drosophila melanogaster GN=ABCB7 PE=1 SV=1	9.381	9.389	9.338	9.333	9.443	9.317	9.284	9.198	9.186	9.342	-0.111	0.114
705	Maltase A6, isoform C OS=Drosophila melanogaster GN=Mal-A6 PE=1 SV=2	8.495	8.568	8.246	8.14	8.938	8.704	8.634	9.156	9.483	9.819	0.682	0.049
706	Uncharacterized protein, isoform A OS=Drosophila melanogaster GN=SmydA-9 PE=4 SV=1	9.725	9.71	9.655	9.422	9.651	9.475	9.667	9.706	9.856	10.202	0.149	0.348
707	Heat shock protein 68 OS=Drosophila melanogaster GN=Hsp68 PE=1 SV=1	8.847	9.091	8.865	8.926	9.016	8.626	8.705	8.636	8.64	8.683	-0.291	0.011
708	Heat shock protein 26, isoform B OS=Drosophila melanogaster GN=Hsp26 PE=3 SV=1	10.903	11.084	10.958	11.256	10.68	10.956	11.455	11.116	11.404	10.893	0.189	0.281
709	6-phosphofructo 2-kinase/fructose 2,6-bisphosphatase long form OS=Drosophila melanogaster GN=Pfrx PE=1 SV=2	9.523	9.252	9.415	9.315	9.463	9.355	9.351	9.725	9.803	9.888	0.231	0.134
710	Bacchus OS=Drosophila melanogaster GN=Bacc PE=2 SV=1	10.716	10.872	10.804	10.898	10.947	10.888	10.636	10.66	10.568	10.543	-0.189	0.075
711	CCHC-type zinc finger protein CG3800 OS=Drosophila melanogaster GN=CG3800 PE=1 SV=1	9.518	9.403	9.596	9.516	9.727	9.529	9.411	9.623	9.615	9.609	0.005	0.958
712	Chromatin-remodeling complex ATPase chain Iswi OS=Drosophila melanogaster GN=Iswi PE=1 SV=1	8.53	8.726	8.658	8.724	8.556	8.673	8.628	8.505	8.478	8.177	-0.147	0.226
713	40S ribosomal protein S6 OS=Drosophila melanogaster GN=RpS6 PE=1 SV=1	9.382	8.621	9.127	8.963	8.988	9.167	9.344	9.318	9.373	9.481	0.32	0.067
714	CG3760, isoform C OS=Drosophila melanogaster GN=CG3760-RB PE=1 SV=1	5.223	4.666	4.973	4.415	5.091	5.097	5.393	5.742	6.188	6.185	0.847	0.025
715	Alcohol dehydrogenase class-3 OS=Drosophila melanogaster GN=Fdh PE=1 SV=3	10.258	10.239	10.14	10.277	10.289	10.191	10.363	10.335	10.516	11.157	0.272	0.181
716	Glucosidase 2 beta subunit, isoform A OS=Drosophila melanogaster GN=GCS2beta PE=1 SV=1	9.248	9.387	9.287	9.36	9.243	9.475	9.37	9.358	9.38	9.224	0.056	0.465
717	GH05406p OS=Drosophila melanogaster GN=mRpS30 PE=1 SV=1	9.677	9.652	9.627	9.553	9.578	9.545	9.76	10.137	10.426	10.765	0.509	0.068
718	Eukaryotic translation initiation factor 3 subunit J OS=Drosophila melanogaster GN=eIF3j PE=3 SV=1	9.426	9.309	9.301	9.291	9.362	9.415	9.39	9.652	9.822	9.957	0.309	0.05
719	Cofilin/actin-depolymerizing factor homolog OS=Drosophila melanogaster GN=tsr PE=1 SV=1	9.609	8.817	9.218	8.912	9.106	9.241	9.668	10.228	10.352	10.652	0.896	0.028
720	Succinyl-CoA:3-ketoacid-coenzyme A transferase, mitochondrial OS=Drosophila melanogaster GN=SCOT PE=1 SV=1	9.803	9.776	9.674	9.628	9.73	9.787	9.824	9.876	9.942	9.927	0.149	0.063
721	Maltase A7, isoform A OS=Drosophila melanogaster GN=Mal-A7 PE=4 SV=1	9.065	8.819	8.753	8.793	9.388	8.985	8.775	9.205	9.472	9.532	0.23	0.286
722	Asparaginyl-tRNA synthetase, isoform A OS=Drosophila melanogaster GN=AsnRS PE=1 SV=1	9.395	9.714	9.808	10.223	9.79	9.306	9.451	9.312	9.238	9.271	-0.471	0.024
723	Uncharacterized protein, isoform C OS=Drosophila melanogaster GN=CG42492 PE=1 SV=1	5.249	5.059	5.595	5.376	5.274	5.235	5.288	5.163	5.326	5.457	-0.017	0.904
724	CG5844 OS=Drosophila melanogaster GN=CG5844 PE=1 SV=1	10.404	10.499	10.47	10.585	10.506	10.546	10.418	10.315	10.195	10.197	-0.158	0.12
725	Adenylosuccinate synthetase OS=Drosophila melanogaster GN=AdSS PE=2 SV=1	9.692	9.623	9.652	9.548	9.654	9.467	9.591	9.518	9.546	9.712	-0.067	0.373
726	Gp210 ortholog, isoform A OS=Drosophila melanogaster GN=Gp210 PE=1 SV=1	8.945	8.899	8.954	8.852	8.895	8.833	8.956	8.989	9.005	9.015	0.051	0.457
727	Regulatory particle triple-A ATPase 4 OS=Drosophila melanogaster GN=Rpt4 PE=1 SV=3	9.82	9.587	9.632	9.609	9.542	9.731	9.918	10.002	10.035	9.92	0.283	0.023
728	Granny smith, isoform F OS=Drosophila melanogaster GN=grsm PE=1 SV=1	8.794	8.766	8.909	8.824	8.723	8.716	9.045	9.266	9.278	9.426	0.343	0.049
729	LD06749p OS=Drosophila melanogaster GN=Nopp140 PE=1 SV=3	7.024	7.521	7.06	7.3	7.191	6.808	6.711	6.431	6.409	6.432	-0.661	0.006
730	CG9436 OS=Drosophila melanogaster GN=CG9436 PE=1 SV=1	8.892	8.729	8.801	8.701	8.795	8.797	8.865	8.962	9.121	9.154	0.196	0.075
731	CG3499, isoform C OS=Drosophila melanogaster GN=YME1L PE=1 SV=1	9.734	9.666	9.677	9.508	9.565	9.644	9.655	9.703	9.721	9.764	0.067	0.363
732	Mustard, isoform V OS=Drosophila melanogaster GN=mtd PE=1 SV=1	8.607	8.556	8.637	8.52	8.536	8.584	8.755	8.726	8.683	8.707	0.12	0.093
733	Diacylglycerol kinase OS=Drosophila melanogaster GN=rdgA PE=3 SV=1	9.682	9.677	9.702	9.671	9.591	9.725	9.74	9.759	9.685	10.204	0.158	0.202
734	CG8635, isoform B OS=Drosophila melanogaster GN=CG8635 PE=4 SV=1	9.631	9.503	9.5	9.471	9.505	9.434	9.602	9.499	9.533	9.414	-0.026	0.733
735	CG8545 OS=Drosophila melanogaster GN=CG8545-RA PE=1 SV=1	9.57	9.565	9.407	9.401	9.515	9.389	9.372	9.342	9.531	9.578	-0.05	0.568
736	Serine/threonine-protein phosphatase OS=Drosophila melanogaster GN=Pp2B-14D PE=3 SV=1	8.43	8.381	8.389	8.451	8.417	8.483	8.571	8.631	8.601	8.495	0.143	0.05
737	Basigin, isoform G OS=Drosophila melanogaster GN=Bsg PE=1 SV=1	7.094	7.296	7.19	7.189	7.132	6.808	6.871	6.579	6.354	6.377	-0.582	0.007
738	RE14391p OS=Drosophila melanogaster GN=Sec63 PE=1 SV=1	9.435	9.449	9.447	9.481	9.518	9.516	9.495	9.482	9.533	9.559	0.051	0.373
739	Sec23 ortholog, isoform E OS=Drosophila melanogaster GN=Sec23 PE=1 SV=1	9.181	9.132	9.146	9.104	9.215	9.174	9.113	9.178	9.102	9.119	-0.019	0.767
740	Probable phosphorylase b kinase regulatory subunit alpha OS=Drosophila melanogaster GN=CG7766 PE=1 SV=2	9.278	9.269	9.287	9.219	9.276	9.187	9.138	9.266	9.528	9.871	0.132	0.415
741	SR protein kinase, isoform D OS=Drosophila melanogaster GN=SRPK PE=1 SV=1	8.731	8.713	8.796	8.873	8.608	8.85	8.901	8.816	8.945	8.748	0.108	0.194
742	Prominin, isoform D OS=Drosophila melanogaster GN=prom PE=1 SV=1	9.202	9.038	9.055	8.978	9.033	8.98	9.026	9.058	9.025	9.14	-0.016	0.846
743	Putative uncharacterized protein OS=Drosophila melanogaster GN=wal PE=1 SV=1	10.185	9.611	9.905	9.612	9.876	9.984	10.16	10.645	10.89	11.184	0.735	0.032
744	ER membrane protein complex 1, isoform C OS=Drosophila melanogaster GN=EMC1 PE=1 SV=1	9.47	9.363	9.365	9.386	9.35	9.406	9.488	9.509	9.521	9.402	0.078	0.23
745	Paramyosin, isoform E OS=Drosophila melanogaster GN=Prm PE=1 SV=1	5.464	4.854	5.339	4.533	4.909	5.146	5.541	6.201	6.312	7.983	1.217	0.059
746	Eukaryotic translation initiation factor 3 subunit B OS=Drosophila melanogaster GN=eIF3-S9 PE=1 SV=1	9.983	9.844	9.925	9.771	9.746	9.935	10.074	10.286	10.447	10.594	0.413	0.028
747	Argonaute-1, isoform A OS=Drosophila melanogaster GN=AGO1 PE=1 SV=1	9.171	9.224	9.186	9.108	9.281	9.02	9.267	9.2	9.296	9.403	0.043	0.657
748	Jitterbug, isoform N OS=Drosophila melanogaster GN=jbug PE=1 SV=1	9.213	9.42	9.217	9.361	9.388	9.202	9.05	8.989	8.958	8.981	-0.284	0.018
749	Keratin, type II cytoskeletal 2 epidermal OS=Homo sapiens GN=KRT2 PE=1 SV=2	6.494	6.52	7.655	7.393	6.961	8.816	6.123	6.798	6.905	7.372	0.198	0.738
750	FACT complex subunit spt16 OS=Drosophila melanogaster GN=dre4 PE=1 SV=2	9.136	8.98	9.16	9.261	8.96	9.233	9.254	9.235	9.074	8.815	0.023	0.868
751	Z band alternatively spliced PDZ-motif protein 52, isoform P OS=Drosophila melanogaster GN=Zasp52 PE=1 SV=1	6.142	5.814	6.165	5.659	5.797	6.274	5.935	5.98	6.295	6.484	0.278	0.117
752	Signal recognition particle receptor subunit alpha homolog OS=Drosophila melanogaster GN=Gtp-bp PE=1 SV=2	9.608	9.471	9.507	9.506	9.568	9.654	9.63	9.684	9.678	9.667	0.131	0.055
753	Muscle LIM protein at 60A, isoform F OS=Drosophila melanogaster GN=Mlp60A PE=1 SV=1	7.826	6.891	7.568	7.063	7.162	7.697	7.608	8.258	8.192	8.318	0.713	0.028
754	Cortactin, isoform A OS=Drosophila melanogaster GN=Cortactin PE=1 SV=1	10.293	10.211	10.277	10.265	10.356	10.229	10.03	10.034	9.916	9.912	-0.256	0.023
755	CG8108, isoform A OS=Drosophila melanogaster GN=BcDNA:GH07921 PE=1 SV=1	9.76	10.246	10.046	10.122	10.175	10.111	9.826	9.557	9.654	9.56	-0.328	0.063
756	AT02443p OS=Drosophila melanogaster GN=exu PE=1 SV=1	9.309	9.022	9.232	9.264	9.041	9.302	9.035	8.883	9.223	9.072	-0.071	0.558
757	Cap binding protein 80, isoform B OS=Drosophila melanogaster GN=Cbp80 PE=1 SV=1	8.971	8.464	8.83	8.774	8.695	8.832	9.009	9.139	9.253	9.167	0.333	0.038
758	Peptidylprolyl isomerase OS=Drosophila melanogaster GN=Fkbp14 PE=1 SV=1	9.776	9.602	9.739	9.676	9.755	9.88	9.876	10.045	10.03	9.922	0.241	0.018
759	Protein CDV3 homolog OS=Drosophila melanogaster GN=CG3760 PE=1 SV=1	5.658	5.62	5.922	5.544	5.345	5.819	5.829	5.784	5.85	5.804	0.199	0.107
760	Probable cytochrome P450 12a4, mitochondrial OS=Drosophila melanogaster GN=Cyp12a4 PE=2 SV=2	7.847	7.815	7.861	7.714	7.976	7.9	7.747	7.801	8.007	8.058	0.06	0.542
761	Cytochrome c oxidase subunit 5B, isoform A OS=Drosophila melanogaster GN=COX5B PE=1 SV=1	10.65	9.96	10.554	10.206	10.333	10.685	10.629	10.762	10.855	11.067	0.459	0.028
762	RE74917p OS=Drosophila melanogaster GN=tobi PE=2 SV=1	9.86	9.89	9.462	9.792	10.268	9.688	9.351	9.79	9.823	10.011	-0.122	0.538
763	DNA replication licensing factor Mcm2 OS=Drosophila melanogaster GN=Mcm2 PE=1 SV=1	8.654	8.312	8.635	8.427	8.39	8.703	9.007	9.215	9.303	9.228	0.607	0.01
764	FI21448p1 OS=Drosophila melanogaster GN=l(1)1Bi PE=1 SV=1	9.168	9.462	9.249	9.412	9.336	8.939	8.886	8.693	8.751	8.743	-0.523	0.003
765	CG4849 OS=Drosophila melanogaster GN=CG4849 PE=1 SV=1	8.991	8.814	8.845	8.824	8.896	8.926	9.066	9.104	9.302	9.335	0.272	0.034
766	Tenzing norgay, isoform B OS=Drosophila melanogaster GN=tzn PE=1 SV=1	10.121	10.035	10.074	10.081	10.022	10.058	10.35	10.405	10.435	10.359	0.255	0.028
767	MIP34848p1 OS=Drosophila melanogaster GN=smp-30 PE=1 SV=1	8.921	8.507	8.554	8.438	8.907	8.969	9.2	9.623	10.058	10.762	1.057	0.026
768	60S ribosomal protein L10a-2 OS=Drosophila melanogaster GN=RpL10Ab PE=1 SV=2	9.286	8.866	8.994	8.908	8.947	9.142	9.395	9.752	10.043	10.467	0.759	0.028
769	Phospholipase A2 activator protein, isoform A OS=Drosophila melanogaster GN=Plap PE=1 SV=1	9.533	9.419	9.481	9.503	9.47	9.614	9.676	9.698	9.737	9.667	0.197	0.018
770	Glucose-6-phosphate 1-dehydrogenase OS=Drosophila melanogaster GN=Zw PE=1 SV=1	7.972	7.853	7.965	7.913	8.131	8.166	8.086	8.188	8.048	8.046	0.14	0.102
771	Chitinase-like protein CG5210 OS=Drosophila melanogaster GN=CG5210 PE=1 SV=2	10.033	9.844	9.972	9.857	9.836	9.987	10.135	10.2	10.091	9.969	0.168	0.07
772	Cubilin homolog OS=Drosophila melanogaster GN=Cubn PE=2 SV=3	8.254	8.526	8.312	8.418	8.418	8.426	8.387	8.219	8.165	8.108	-0.125	0.227
773	Elongation factor G, mitochondrial OS=Drosophila melanogaster GN=ico PE=2 SV=2	9.537	9.37	9.354	9.269	9.383	9.368	9.407	9.542	9.645	9.758	0.161	0.149
774	GTP-binding nuclear protein Ran OS=Drosophila melanogaster GN=Ran PE=1 SV=1	10.226	9.83	10.137	10.023	9.956	10.106	10.341	10.473	10.591	10.893	0.446	0.033
775	CG8003, isoform A OS=Drosophila melanogaster GN=Dmel\CG8003 PE=1 SV=1	9.461	9.3	9.403	9.259	9.306	9.181	9.538	9.614	9.661	9.685	0.19	0.137
776	L.2.35Df OS=Drosophila melanogaster GN=Mtr4 PE=1 SV=1	8.779	8.813	8.754	8.805	8.697	8.773	8.753	8.752	8.658	8.666	-0.049	0.442
777	AMP deaminase OS=Drosophila melanogaster GN=AMPdeam PE=1 SV=4	5.757	6.158	5.861	5.942	5.931	5.319	5.449	5.346	5.329	4.959	-0.649	0.004
778	Aromatic-L-amino-acid decarboxylase OS=Drosophila melanogaster GN=Ddc PE=1 SV=4	8.28	8.609	8.33	8.373	8.411	8.327	8.119	8.016	7.956	8.145	-0.288	0.03
779	CG8963, isoform A OS=Drosophila melanogaster GN=CG8963 PE=1 SV=1	8.511	8.297	8.608	8.442	8.292	8.638	8.717	8.68	8.612	8.519	0.203	0.056
780	NTPase, isoform F OS=Drosophila melanogaster GN=NTPase PE=1 SV=1	9.555	9.498	9.462	9.315	9.569	9.286	9.333	9.457	9.409	9.66	-0.051	0.63
781	Neurochondrin homolog OS=Drosophila melanogaster GN=Neurochondrin PE=2 SV=1	9.423	9.497	9.505	9.406	9.481	9.298	9.274	9.134	9.147	9.114	-0.269	0.012
782	Eukaryotic translation initiation factor 3 subunit H OS=Drosophila melanogaster GN=eIF-3p40 PE=1 SV=2	9.112	8.776	9.093	8.923	8.964	9.044	9.143	9.249	9.32	9.32	0.242	0.047
783	Thioredoxin domain-containing protein 5 homolog OS=Drosophila melanogaster GN=prtp PE=1 SV=2	9.611	9.75	9.624	9.665	9.601	9.578	9.652	9.586	9.531	9.396	-0.102	0.197
784	Aminopeptidase OS=Drosophila melanogaster GN=CG5839 PE=1 SV=1	9.427	9.439	9.513	9.364	9.349	9.388	9.477	9.569	9.676	9.751	0.153	0.124
785	GTP-binding protein 128up OS=Drosophila melanogaster GN=128up PE=2 SV=2	10.302	10.044	10.205	10.191	10.184	10.154	10.226	10.294	10.262	10.279	0.058	0.447
786	DNA-directed RNA polymerase II subunit RPB1 OS=Drosophila melanogaster GN=RpII215 PE=3 SV=4	9.123	9.222	9.12	9.197	9.124	9.083	9.191	9.129	9.125	9.006	-0.05	0.457
787	Collapsin response mediator protein OS=Drosophila melanogaster GN=CRMP PE=1 SV=2	5.496	4.773	4.88	4.845	5.194	5.276	5.253	5.236	5.301	5.485	0.272	0.12
788	Probable peroxisomal acyl-coenzyme A oxidase 1 OS=Drosophila melanogaster GN=CG5009 PE=1 SV=1	10.037	10.036	9.899	9.975	10.099	9.876	9.926	10.007	9.957	10.052	-0.046	0.539
789	Peptidyl-prolyl cis-trans isomerase OS=Drosophila melanogaster GN=CG2852 PE=1 SV=1	9.737	9.483	9.552	9.56	9.446	9.683	10.093	10.566	10.798	10.931	0.858	0.018
790	Trehalose 6-phosphate phosphatase OS=Drosophila melanogaster GN=CG5171-RC PE=1 SV=1	10.332	10.072	10.222	10.046	10.362	10.066	10.129	10.131	10.348	10.64	0.056	0.717
791	CD98 heavy chain, isoform D OS=Drosophila melanogaster GN=CD98hc PE=1 SV=1	9.763	9.711	9.688	9.679	9.675	9.759	9.742	9.739	9.703	9.655	0.016	0.794
792	Lipophorin receptor 2, isoform G OS=Drosophila melanogaster GN=LpR2 PE=4 SV=1	8.024	8.304	8.076	8.332	8.33	8.471	7.986	8.088	8.027	8.124	-0.074	0.585
793	Dynactin subunit 1 OS=Drosophila melanogaster GN=Gl PE=1 SV=2	9.083	8.984	9.052	9.005	9.055	9.162	9.036	8.99	9.001	8.979	-0.002	0.975
794	Moira, isoform B OS=Drosophila melanogaster GN=mor PE=1 SV=1	6.378	6.731	6.458	6.541	6.432	6.376	6.295	6.158	6.105	6.027	-0.316	0.025
795	ADP-ribosylation factor GTPase activating protein 3, isoform H OS=Drosophila melanogaster GN=ArfGAP3 PE=1 SV=2	9.266	9.276	9.257	9.255	9.301	9.33	9.286	9.305	9.225	9.038	-0.034	0.676
796	Sorting nexin OS=Drosophila melanogaster GN=SH3PX1 PE=1 SV=1	8.851	8.748	8.762	8.649	8.746	8.712	8.623	8.637	8.506	8.708	-0.114	0.147
797	Uncharacterized protein, isoform C OS=Drosophila melanogaster GN=CG42258 PE=1 SV=2	8.53	8.37	8.366	8.333	8.449	8.355	8.247	8.245	8.124	8.207	-0.174	0.051
798	Enhancer of mRNA-decapping protein 4 homolog OS=Drosophila melanogaster GN=Ge-1 PE=1 SV=2	8.984	8.947	8.985	8.976	8.851	9.043	9.048	9.113	9.168	9.097	0.145	0.051
799	Leukotriene A(4) hydrolase OS=Drosophila melanogaster GN=mRpL13 PE=1 SV=4	9.992	9.693	9.796	9.766	9.746	9.911	10.125	10.351	10.464	10.595	0.49	0.019
800	Ataxin-2 homolog OS=Drosophila melanogaster GN=Atx2 PE=1 SV=1	9.195	8.874	9.22	9.039	9.005	9.259	9.392	9.402	9.522	9.564	0.361	0.016
801	Ran GTPase activating protein, isoform C OS=Drosophila melanogaster GN=RanGAP PE=1 SV=1	9.634	9.511	9.527	9.452	9.395	9.691	9.71	9.757	9.693	9.541	0.175	0.054
802	Lethal(2) giant larvae protein OS=Drosophila melanogaster GN=l(2)gl PE=1 SV=2	8.855	8.472	8.734	8.541	8.765	8.693	8.711	8.845	8.941	9.098	0.184	0.161
803	L-lactate dehydrogenase OS=Drosophila melanogaster GN=ImpL3 PE=2 SV=1	10.57	10.414	10.497	10.334	10.52	10.462	10.574	10.584	10.485	10.525	0.059	0.436
804	Glycogen binding subunit 76A, isoform B OS=Drosophila melanogaster GN=Gbs-76A PE=4 SV=1	8.596	9.021	8.687	8.851	9.036	8.569	8.258	8.119	8.135	8.26	-0.57	0.01
805	Scribbled, isoform L OS=Drosophila melanogaster GN=scrib PE=1 SV=1	4.736	4.76	4.388	4.726	4.714	4.606	4.387	4.751	4.61	4.737	-0.047	0.708
806	Scribbled, isoform N OS=Drosophila melanogaster GN=scrib PE=1 SV=1	5.962	6.303	6.03	5.992	6.343	6.109	6.047	5.784	5.631	5.672	-0.278	0.087
807	Importin subunit alpha OS=Drosophila melanogaster GN=Pen PE=1 SV=2	9.627	9.092	9.582	9.403	9.006	9.571	10.043	10.16	10.275	10.057	0.68	0.016
808	FI21236p1 OS=Drosophila melanogaster GN=rump PE=1 SV=1	8.766	8.949	8.845	8.837	8.87	8.675	8.929	8.81	9.001	9.049	0.039	0.701
809	FI18644p1 OS=Drosophila melanogaster GN=Hmu PE=1 SV=1	9.888	9.532	9.687	9.523	9.733	9.752	9.918	10.06	10.094	10.081	0.308	0.031
810	LD37169p OS=Drosophila melanogaster GN=CG14207 PE=1 SV=1	7.286	7.159	7.305	7.142	7.321	7.016	7.083	6.918	7.186	7.45	-0.112	0.36
811	ATP synthase, delta subunit, isoform A OS=Drosophila melanogaster GN=ATPsyndelta PE=1 SV=1	9.354	8.903	8.953	8.772	9.153	9.134	9.316	9.402	9.8	10.277	0.559	0.056
812	Probable phosphoserine aminotransferase OS=Drosophila melanogaster GN=CG11899 PE=2 SV=1	9.659	9.407	9.539	9.556	9.492	9.722	9.749	9.982	10.069	10.129	0.399	0.015
813	Adenylosuccinate lyase OS=Drosophila melanogaster GN=AdSL PE=1 SV=1	8.998	8.716	8.819	8.742	8.814	8.859	9.125	9.371	9.55	9.563	0.476	0.025
814	Flotillin 2, isoform J OS=Drosophila melanogaster GN=Flo2 PE=1 SV=1	9.938	10.139	10.026	10.02	10.025	9.878	9.864	9.778	9.857	10.023	-0.15	0.076
815	LD40489p OS=Drosophila melanogaster GN=SF2 PE=1 SV=1	9.477	9.461	9.419	9.536	9.556	9.785	9.469	9.464	9.628	9.595	0.099	0.271
816	Keratin, type I cytoskeletal 9 OS=Homo sapiens GN=KRT9 PE=1 SV=3	9.188	8.941	9.398	10.058	8.913	10.108	9.3	8.204	8.412	9.112	-0.272	0.552
817	Eb1, isoform F OS=Drosophila melanogaster GN=Eb1 PE=1 SV=2	6.175	6.554	6.339	6.358	6.511	5.994	6.163	5.784	5.738	5.979	-0.456	0.013
818	LD21576p OS=Drosophila melanogaster GN=Nap1 PE=1 SV=1	9.543	9.103	9.359	9.177	9.221	9.378	9.54	9.614	9.779	10.236	0.429	0.051
819	60S ribosomal protein L31 OS=Drosophila melanogaster GN=RpL31 PE=1 SV=1	11.05	11.243	11.166	11.238	11.074	11.098	11.136	10.992	10.944	10.918	-0.136	0.121
820	BcDNA.LD18761 OS=Drosophila melanogaster GN=Nup107 PE=1 SV=1	9.785	9.755	9.842	9.834	9.723	9.819	9.918	9.814	9.781	9.64	0.007	0.939
821	40S ribosomal protein SA OS=Drosophila melanogaster GN=sta PE=1 SV=2	10.147	10.043	10.028	9.873	9.875	9.915	10.207	10.377	10.674	10.922	0.426	0.068
822	Ciboulot, isoform A OS=Drosophila melanogaster GN=cib PE=1 SV=1	10.049	9.944	10.026	10.132	9.852	9.989	10.239	10.179	10.146	9.981	0.106	0.264
823	FI02842p OS=Drosophila melanogaster GN=Lmpt PE=1 SV=2	1.847	1.721	1.447	1.26	1.882	2.734	1.737	1.301	1.32	1.567	0.101	0.771
824	Serine/threonine-protein phosphatase 2B catalytic subunit 1 OS=Drosophila melanogaster GN=CanA1 PE=2 SV=2	7.774	8.057	7.83	7.953	7.829	7.687	7.592	7.405	7.432	7.425	-0.38	0.011
825	Nopp140, isoform E OS=Drosophila melanogaster GN=Nopp140 PE=1 SV=1	4.991	4.595	4.875	4.497	4.511	4.548	4.766	4.215	4.365	4.815	-0.152	0.396
826	Heat shock protein 23, isoform B OS=Drosophila melanogaster GN=Hsp23 PE=3 SV=1	8.657	8.693	8.676	8.631	8.768	8.672	8.629	8.605	8.763	8.66	-0.019	0.783
827	CIN85 and CD2AP orthologue, isoform J OS=Drosophila melanogaster GN=cindr PE=1 SV=1	7.951	8.096	7.95	7.936	8.026	7.945	7.806	7.55	7.649	7.571	-0.287	0.028
828	GH10652p OS=Drosophila melanogaster GN=BcDNA:HL01868 PE=1 SV=1	8.626	8.259	8.45	8.395	8.216	8.327	8.544	8.504	8.587	8.474	0.098	0.37
829	FI03495p OS=Drosophila melanogaster GN=Tom70 PE=1 SV=2	9.326	8.891	8.979	8.776	9.029	9.021	9.195	9.463	9.719	10.029	0.485	0.061
830	26-29kD-proteinase OS=Drosophila melanogaster GN=26-29-p PE=1 SV=1	10.166	9.663	9.909	9.843	9.658	10.014	10.326	10.52	10.531	10.546	0.539	0.017
831	Probable glutamine--tRNA ligase OS=Drosophila melanogaster GN=Aats-gln PE=2 SV=1	9.617	9.282	9.392	9.355	9.352	9.479	9.618	9.774	9.87	9.808	0.31	0.028
832	LD46723p OS=Drosophila melanogaster GN=Lmpt PE=1 SV=2	4.772	4.727	4.722	4.643	4.695	4.835	4.567	4.56	4.397	4.774	-0.085	0.423
833	CG3902 OS=Drosophila melanogaster GN=GH07925p PE=1 SV=1	10.544	10.668	10.573	10.647	10.658	10.515	10.536	10.69	10.834	10.972	0.091	0.428
834	GH28815p OS=Drosophila melanogaster GN=CG31188 PE=1 SV=1	9.393	9.199	9.325	9.275	9.169	9.294	9.548	9.746	9.815	9.642	0.337	0.028
835	O-glycosyltransferase OS=Drosophila melanogaster GN=sxc PE=1 SV=1	8.62	8.672	8.777	8.668	8.637	8.583	8.57	8.558	8.524	8.472	-0.133	0.064
836	GrpE protein homolog, mitochondrial OS=Drosophila melanogaster GN=Roe1 PE=2 SV=2	10.412	10.306	10.277	10.168	10.24	10.177	10.415	10.469	10.45	10.517	0.125	0.2
837	G protein alpha o subunit OS=Drosophila melanogaster GN=Galphao PE=1 SV=1	9.305	9.231	9.247	9.163	9.309	9.14	9.158	9.233	9.295	9.377	-0.011	0.903
838	Glucose-6-phosphate 1-dehydrogenase OS=Drosophila melanogaster GN=Zw PE=1 SV=2	7.001	6.024	6.746	6.344	6.678	6.54	7.008	7.217	7.364	7.663	0.6	0.061
839	Mitochondrial import inner membrane translocase subunit TIM44 OS=Drosophila melanogaster GN=CG11779 PE=1 SV=1	10.274	10.235	10.276	10.202	10.285	10.238	10.192	10.121	10.125	10.209	-0.077	0.214
840	RNA-binding protein 2, isoform D OS=Drosophila melanogaster GN=eIF4H1 PE=1 SV=1	9.188	9.313	9.181	9.178	9.219	8.947	8.953	8.91	8.943	9.051	-0.255	0.011
841	CG5728 OS=Drosophila melanogaster GN=CG5728 PE=1 SV=2	8.931	9.052	9	9.043	9.021	8.944	8.948	8.849	8.943	8.852	-0.102	0.123
842	Protein peanut OS=Drosophila melanogaster GN=pnut PE=1 SV=2	9.68	9.542	9.719	9.612	9.653	9.816	9.726	9.683	9.743	9.68	0.088	0.204
843	FI21225p1 OS=Drosophila melanogaster GN=unc-45 PE=1 SV=1	9.618	9.411	9.378	9.355	9.421	9.407	9.572	9.694	9.797	9.827	0.223	0.074
844	Methionine aminopeptidase 2 OS=Drosophila melanogaster GN=und PE=1 SV=1	10.008	10.078	10.102	10.197	10.069	10.155	10.16	10.083	9.995	9.836	-0.045	0.632
845	Proliferating cell nuclear antigen OS=Drosophila melanogaster GN=PCNA PE=1 SV=2	8.884	8.311	8.664	8.671	8.465	8.823	9.119	9.319	9.442	9.388	0.619	0.014
846	Ubiquitin-60S ribosomal protein L40 OS=Drosophila melanogaster GN=RpL40 PE=1 SV=2	6.185	6.077	6.335	6.147	6.181	5.93	5.985	5.968	5.896	5.914	-0.246	0.016
847	LD21067p OS=Drosophila melanogaster GN=PAPLA1 PE=1 SV=1	9.392	9.447	9.451	9.331	9.44	9.442	9.4	9.341	9.207	9.309	-0.072	0.33
848	CG3702, isoform A OS=Drosophila melanogaster GN=Dmel\CG3702 PE=1 SV=2	9.365	9.455	9.324	9.414	9.419	9.345	9.359	9.293	9.27	9.107	-0.121	0.132
849	Liquid facets-Related, isoform D OS=Drosophila melanogaster GN=lqfR PE=1 SV=2	8.823	8.714	8.744	8.75	8.848	8.803	8.801	8.84	8.852	8.864	0.056	0.363
850	GEO09167p1 OS=Drosophila melanogaster GN=Nph PE=1 SV=1	8.494	8.076	8.507	8.356	8.353	8.274	8.549	8.843	9.263	9.482	0.525	0.073
851	Uncharacterized protein OS=Drosophila melanogaster GN=Dmel\CG44195 PE=1 SV=1	9.032	9.062	9.189	9.09	9.057	8.939	8.946	8.822	8.74	8.707	-0.255	0.02
852	AMP deaminase OS=Drosophila melanogaster GN=AMPdeam PE=1 SV=1	6.749	6.954	6.957	6.674	6.77	6.245	6.472	6.116	6.203	6.145	-0.585	0.004
853	Fatty acid bindin protein, isoform B OS=Drosophila melanogaster GN=fabp PE=1 SV=1	10.47	10.48	10.446	10.468	10.601	10.451	10.413	10.417	10.36	10.533	-0.058	0.402
854	Glutathione S transferase T1 OS=Drosophila melanogaster GN=GstT1 PE=1 SV=1	9.526	9.448	9.371	9.402	9.372	9.357	9.488	9.628	9.728	10.121	0.241	0.142
855	RutC family protein UK114 OS=Drosophila melanogaster GN=UK114 PE=2 SV=1	9.572	9.715	9.639	9.592	9.638	9.497	9.633	9.741	9.751	9.757	0.044	0.594
856	Uncharacterized protein OS=Drosophila melanogaster GN=CG14742 PE=4 SV=1	9.029	9.403	9.278	9.225	9.193	9.221	9.316	9.003	8.848	8.814	-0.185	0.196
857	Ubiquitin carboxyl-terminal hydrolase 7 OS=Drosophila melanogaster GN=Usp7 PE=1 SV=1	9.56	9.43	9.497	9.465	9.512	9.471	9.588	9.63	9.658	9.582	0.093	0.183
858	CG2930, isoform E OS=Drosophila melanogaster GN=CG2930 PE=1 SV=1	9.551	9.737	9.623	9.583	9.7	9.445	9.596	9.434	9.284	9.37	-0.213	0.039
859	Mf5 protein OS=Drosophila melanogaster GN=Mf PE=1 SV=2	9.708	9.388	9.632	9.312	9.308	9.431	9.363	9.561	9.66	11.139	0.362	0.349
860	Probable cysteine desulfurase, mitochondrial OS=Drosophila melanogaster GN=CG12264 PE=2 SV=1	8.963	8.621	8.896	8.766	8.759	8.775	8.97	9.099	9.321	9.522	0.336	0.07
861	GH01724p OS=Drosophila melanogaster GN=p47 PE=1 SV=1	8.924	8.91	8.903	8.93	8.911	8.963	8.985	9.064	9.088	8.911	0.087	0.187
862	Nucleoporin 98-96kD, isoform A OS=Drosophila melanogaster GN=Nup98-96 PE=1 SV=3	7.609	7.592	7.615	7.624	7.676	7.619	7.8	7.788	7.878	7.914	0.176	0.051
863	RE23984p OS=Drosophila melanogaster GN=Trp1 PE=1 SV=1	8.699	8.654	8.679	8.725	8.807	8.735	8.729	8.689	8.655	8.708	-0.01	0.89
864	General odorant-binding protein 19d OS=Drosophila melanogaster GN=Obp19d PE=2 SV=2	9.711	9.817	9.735	9.588	9.788	9.575	9.63	9.68	9.635	9.881	-0.047	0.61
865	DE-cadherin OS=Drosophila melanogaster GN=shg PE=1 SV=2	9.109	9.339	9.146	9.207	9.126	9.183	9.064	8.974	8.9	8.908	-0.18	0.074
866	rRNA 2'-O-methyltransferase fibrillarin OS=Drosophila melanogaster GN=Fib PE=2 SV=1	10.065	9.847	10.044	9.875	9.873	9.784	9.982	9.969	10.086	10.195	0.063	0.565
867	Lysine ketoglutarate reductase/saccharopine dehydrogenase, isoform A OS=Drosophila melanogaster GN=LKRSDH PE=1 SV=2	9.432	9.656	9.444	9.284	9.426	9.483	9.379	9.694	9.655	9.665	0.127	0.249
868	LD23868p OS=Drosophila melanogaster GN=CG16721 PE=1 SV=1	8.434	8.361	8.38	8.273	8.427	8.353	8.471	8.447	8.408	8.435	0.048	0.472
869	Chromator, isoform A OS=Drosophila melanogaster GN=Chro PE=1 SV=1	8.44	8.346	8.506	8.37	8.427	8.48	8.44	8.387	8.416	8.397	0.006	0.934
870	GH13992p OS=Drosophila melanogaster GN=shrb PE=1 SV=1	9.353	9.446	9.436	9.461	9.392	9.268	9.376	9.339	9.243	9.276	-0.117	0.086
871	CG6523 OS=Drosophila melanogaster GN=Grx3 PE=1 SV=1	9.537	9.308	9.526	9.377	9.466	9.285	9.382	9.346	9.431	9.448	-0.064	0.42
872	Acyl-coenzyme A oxidase OS=Drosophila melanogaster GN=Dmel\CG9527 PE=1 SV=1	9.535	9.408	9.496	9.339	9.477	9.379	9.372	9.492	9.509	9.702	0.04	0.681
873	Histone PARylation factor 1-like OS=Drosophila melanogaster GN=CG1218 PE=1 SV=2	9.372	9.476	9.541	9.615	9.382	9.616	9.699	9.647	9.63	9.369	0.115	0.247
874	GH07286p OS=Drosophila melanogaster GN=CG13850 PE=1 SV=3	9.347	9.363	9.311	9.287	9.322	9.117	9.223	9.207	9.291	9.488	-0.061	0.497
875	Ribosome biogenesis protein WDR12 homolog OS=Drosophila melanogaster GN=CG6724 PE=2 SV=1	8.733	8.541	8.701	8.495	8.655	8.495	8.635	8.694	8.865	9.06	0.125	0.345
876	Uncharacterized protein, isoform I OS=Drosophila melanogaster GN=CG43143 PE=4 SV=1	8.674	8.901	8.754	8.76	8.814	8.716	8.565	8.326	8.342	8.519	-0.287	0.028
877	CG10206-PA OS=Drosophila melanogaster GN=nop5 PE=1 SV=2	9.448	9.538	9.431	9.435	9.333	9.332	9.388	9.305	9.373	9.446	-0.068	0.33
878	26S proteasome non-ATPase regulatory subunit 6 OS=Drosophila melanogaster GN=Rpn7 PE=2 SV=1	9.176	8.876	9.094	8.98	8.9	9.102	9.367	9.585	9.697	9.858	0.516	0.021
879	Unc-115a, isoform B OS=Drosophila melanogaster GN=Unc-115a PE=1 SV=1	9.089	9.449	9.087	9.218	9.21	8.871	8.994	8.948	8.875	9.055	-0.262	0.03
880	CathD OS=Drosophila melanogaster GN=cathD PE=1 SV=1	9.768	9.576	9.548	9.801	9.625	10.155	9.758	9.804	9.755	9.753	0.181	0.135
881	Regulatory particle non-ATPase 8, isoform B OS=Drosophila melanogaster GN=Rpn8 PE=4 SV=1	9.219	8.646	8.891	8.724	8.789	9.083	9.392	9.876	10.086	10.129	0.859	0.017
882	Transgelin OS=Drosophila melanogaster GN=Chd64 PE=1 SV=2	9.988	9.846	9.771	9.856	9.949	9.907	9.748	9.794	9.777	9.959	-0.045	0.587
883	La protein homolog OS=Drosophila melanogaster GN=La PE=1 SV=2	9.316	9.424	9.353	9.351	9.215	9.383	9.485	9.5	9.466	9.461	0.127	0.086
884	Eukaryotic translation initiation factor 3 subunit E OS=Drosophila melanogaster GN=eIF3-S6 PE=1 SV=1	9.715	9.378	9.632	9.491	9.48	9.682	9.745	9.765	9.757	9.794	0.21	0.041
885	Putative ATP synthase subunit f, mitochondrial OS=Drosophila melanogaster GN=CG4692 PE=3 SV=1	10.295	10.247	10.26	10.184	10.409	10.404	10.128	10.105	10.191	10.373	-0.039	0.701
886	AT07710p OS=Drosophila melanogaster GN=CG7910 PE=2 SV=1	9.433	9.266	9.387	9.186	9.364	9.073	9.463	9.458	9.341	9.697	0.079	0.564
887	Lipid storage droplet-1, isoform D OS=Drosophila melanogaster GN=Lsd-1 PE=1 SV=1	9.186	9.235	9.306	9.07	9.3	8.883	8.988	9.105	9.378	9.799	0.011	0.96
888	AT01533p OS=Drosophila melanogaster GN=Dmel\CG33129 PE=1 SV=2	9.658	9.314	9.527	9.435	9.468	9.689	9.823	10.021	10.155	10.248	0.507	0.014
889	60S ribosomal protein L8 OS=Drosophila melanogaster GN=RpL8 PE=1 SV=1	8.956	8.122	8.76	8.399	8.443	8.856	8.986	9.236	9.797	10.365	0.912	0.034
890	Menage a trois, isoform D OS=Drosophila melanogaster GN=metro PE=1 SV=1	9.536	9.753	9.618	9.543	9.645	9.495	9.46	9.312	9.292	9.221	-0.263	0.023
891	CG5080, isoform A OS=Drosophila melanogaster GN=CT16297 PE=1 SV=1	9.407	9.395	9.344	9.482	9.524	9.426	9.421	9.427	9.374	9.383	-0.024	0.72
892	Cuticular protein 47Ef, isoform C OS=Drosophila melanogaster GN=Cpr47Ef PE=4 SV=2	8.337	8.552	8.281	8.351	8.347	7.907	7.918	7.555	7.472	7.983	-0.606	0.007
893	CG2233 OS=Drosophila melanogaster GN=CG2233 PE=1 SV=1	8.829	8.514	8.607	9.06	8.752	10.309	9.459	10.447	10.366	10.198	1.404	0.002
894	Endonuclease G inhibitor, isoform A OS=Drosophila melanogaster GN=EndoGI PE=1 SV=1	9.399	8.91	9.208	9.055	9.229	9.241	9.435	9.619	9.622	9.662	0.355	0.033
895	Facilitated trehalose transporter Tret1-1 OS=Drosophila melanogaster GN=Tret1-1 PE=1 SV=1	9.694	9.839	9.7	9.809	9.773	9.701	9.661	9.531	9.416	9.45	-0.211	0.041
896	Nuclear export mediator factor NEMF homolog OS=Drosophila melanogaster GN=Clbn PE=1 SV=2	8.674	8.825	8.659	8.848	8.719	8.756	8.79	8.652	8.796	8.645	-0.017	0.836
897	FI04459p OS=Drosophila melanogaster GN=Sf3b3 PE=1 SV=2	8.875	8.875	8.837	8.882	8.841	8.914	8.899	8.963	9.017	8.887	0.074	0.224
898	Adenosylhomocysteinase OS=Drosophila melanogaster GN=AhcyL1 PE=1 SV=1	9.355	9.387	9.296	9.239	9.345	9.223	9.229	9.175	9.152	9.176	-0.134	0.057
899	Dis3, isoform A OS=Drosophila melanogaster GN=Dis3 PE=1 SV=1	8.747	8.7	8.783	8.761	8.748	8.751	8.742	8.589	8.595	8.533	-0.106	0.164
900	Nervous wreck, isoform I OS=Drosophila melanogaster GN=nwk PE=1 SV=1	9.703	9.954	9.817	9.791	9.809	9.608	9.63	9.462	9.347	9.391	-0.327	0.015
901	Target of rapamycin, isoform B OS=Drosophila melanogaster GN=Tor PE=1 SV=1	8.517	8.551	8.466	8.563	8.555	8.588	8.486	8.439	8.327	8.368	-0.089	0.248
902	CG7322, isoform A OS=Drosophila melanogaster GN=CG7322 PE=1 SV=1	9.473	8.937	8.929	8.882	9.267	9.271	9.435	9.839	10.017	10.187	0.652	0.028
903	Histone deacetylase OS=Drosophila melanogaster GN=HDAC6 PE=1 SV=1	9.669	9.599	9.667	9.48	9.714	9.511	9.555	9.655	9.692	9.651	-0.013	0.884
904	Putative hydroxypyruvate isomerase OS=Drosophila melanogaster GN=Gip PE=2 SV=1	9.604	9.604	9.395	9.483	9.616	9.472	9.52	9.743	9.894	10.062	0.198	0.179
905	CG9330 OS=Drosophila melanogaster GN=Dmel\CG9330 PE=1 SV=1	9.087	8.794	8.926	8.837	8.786	9.01	9.097	9.132	9.205	9.143	0.231	0.032
906	CG9509, isoform A OS=Drosophila melanogaster GN=CG9509 PE=3 SV=1	9.851	9.857	9.755	9.502	9.898	9.66	9.622	9.922	9.758	10.026	0.025	0.86
907	S-methyl-5'-thioadenosine phosphorylase OS=Drosophila melanogaster GN=Mtap PE=2 SV=1	9.977	10.024	9.96	9.94	9.959	9.822	9.876	9.882	9.758	9.81	-0.142	0.044
908	Protein tumorous imaginal discs, mitochondrial OS=Drosophila melanogaster GN=l(2)tid PE=1 SV=2	3.995	4.392	4.213	4.163	4.525	3.888	4.059	4.079	3.51	3.524	-0.446	0.038
909	Structural maintenance of chromosomes protein OS=Drosophila melanogaster GN=SMC2 PE=1 SV=1	8.565	8.385	8.606	8.652	8.356	8.764	8.918	8.958	8.956	8.67	0.34	0.018
910	NADH dehydrogenase [ubiquinone] 1 alpha subcomplex subunit 8 OS=Drosophila melanogaster GN=ND-19 PE=1 SV=1	9.249	9.076	9.196	9.108	9.184	9.237	9.235	9.332	9.592	10.257	0.368	0.117
911	40S ribosomal protein S18 OS=Drosophila melanogaster GN=RpS18 PE=1 SV=1	10.245	9.797	10.099	9.957	9.95	10.249	10.4	10.45	10.801	11.07	0.585	0.022
912	CG4882, isoform A OS=Drosophila melanogaster GN=CG4882 PE=1 SV=1	9.629	9.407	9.546	9.317	9.46	9.539	9.725	9.999	10.108	10.046	0.412	0.025
913	Rabconnectin-3B, isoform A OS=Drosophila melanogaster GN=Rbcn-3B PE=1 SV=1	9.045	9.024	9.082	9.029	9.137	9.046	9.141	9.1	9.096	9.275	0.068	0.346
914	Beta-alanine synthase OS=Drosophila melanogaster GN=pyd3 PE=1 SV=2	9.678	9.641	9.649	9.576	9.694	9.566	9.657	9.812	9.795	9.933	0.105	0.256
915	Fatty acid (Long chain) transport protein, isoform F OS=Drosophila melanogaster GN=Fatp PE=1 SV=3	9.858	9.831	9.834	9.757	9.912	9.655	9.743	9.695	9.626	9.681	-0.158	0.037
916	Ran-binding protein M, isoform G OS=Drosophila melanogaster GN=RanBPM PE=1 SV=1	8.272	8.189	8.258	8.057	8.118	8.301	8.369	8.535	8.757	8.643	0.343	0.023
917	FI19380p1 OS=Drosophila melanogaster GN=mfas PE=1 SV=1	9.324	9.244	9.25	9.292	9.273	9.291	9.089	8.968	9.112	9.224	-0.14	0.111
918	Vermiform, isoform I OS=Drosophila melanogaster GN=verm PE=1 SV=1	8.473	8.538	8.431	8.409	8.583	8.115	8.156	8.065	8.089	8.104	-0.381	0.003
919	Fatty acyl-CoA reductase OS=Drosophila melanogaster GN=CG10097 PE=1 SV=3	8.458	8.369	8.475	8.262	8.392	7.967	8.36	8.425	8.556	8.775	0.025	0.889
920	Kinesin-like protein OS=Drosophila melanogaster GN=Klp10A PE=1 SV=1	8.502	8.652	8.68	8.572	8.305	8.718	8.786	8.67	8.672	8.359	0.099	0.424
921	Annexin OS=Drosophila melanogaster GN=AnxB9 PE=1 SV=1	10.128	9.988	9.959	9.888	10.069	9.892	9.894	10.11	10.209	10.732	0.161	0.388
922	E3 UFM1-protein ligase 1 homolog OS=Drosophila melanogaster GN=Ufl1 PE=2 SV=1	9.084	8.841	8.929	8.803	8.983	9.174	8.987	9.176	9.208	9.324	0.246	0.036
923	Obg-like ATPase 1 OS=Drosophila melanogaster GN=CG1354 PE=1 SV=1	10.551	10.397	10.427	10.458	10.387	10.398	10.593	10.666	10.658	10.629	0.145	0.1
924	Ubiquitin carboxyl-terminal hydrolase OS=Drosophila melanogaster GN=Uch-L5 PE=1 SV=1	9.406	8.997	9.304	9.031	9.136	9.257	9.634	9.798	9.913	9.866	0.518	0.02
925	CG6841, isoform A OS=Drosophila melanogaster GN=BcDNA:LD43276 PE=1 SV=2	8.639	8.601	8.661	8.665	8.594	8.595	8.651	8.652	8.648	8.59	-0.005	0.939
926	CG9510, isoform B OS=Drosophila melanogaster GN=BEST:GH06087 PE=1 SV=3	9.401	9.537	9.224	9.282	9.517	9.426	9.324	9.405	9.455	9.593	0.049	0.634
927	Serine hydroxymethyltransferase OS=Drosophila melanogaster GN=CG3011 PE=1 SV=1	10.09	10.03	9.929	9.974	10.174	9.844	9.964	10.033	10.141	10.22	0.001	0.993
928	Replication factor C subunit 1 OS=Drosophila melanogaster GN=Gnf1 PE=1 SV=2	8.994	8.769	9.115	8.921	8.671	8.967	9.215	9.228	9.215	8.975	0.226	0.087
929	LD25118p OS=Drosophila melanogaster GN=mRpL37 PE=1 SV=3	9.69	9.614	9.626	9.68	9.593	9.55	9.785	9.79	9.795	9.668	0.077	0.329
930	CG3714, isoform H OS=Drosophila melanogaster GN=AAF51037 PE=4 SV=1	9.294	9.233	9.278	9.203	9.188	9.313	9.35	9.281	9.278	9.339	0.073	0.228
931	Mitochondrial ribosomal protein S5, isoform A OS=Drosophila melanogaster GN=mRpS5 PE=1 SV=1	9.945	9.725	9.914	9.849	9.843	9.943	10.027	10.01	10.012	10.031	0.15	0.057
932	Probable methylcrotonoyl-CoA carboxylase beta chain, mitochondrial OS=Drosophila melanogaster GN=l(2)04524 PE=2 SV=1	9.14	9.051	9.027	8.939	9.091	9.122	9.058	9.29	9.414	9.481	0.224	0.069
933	Eukaryotic translation initiation factor 2A OS=Drosophila melanogaster GN=CG7414 PE=1 SV=1	9.202	9.224	9.208	9.249	9.211	9.098	9.26	9.323	9.31	9.144	0.008	0.921
934	Unc-112-related protein OS=Drosophila melanogaster GN=Fit1 PE=1 SV=1	8.983	9.08	8.957	8.917	8.956	8.784	8.838	8.833	8.914	9.01	-0.103	0.181
935	Integrin alpha-PS2 OS=Drosophila melanogaster GN=if PE=1 SV=2	9.105	9.17	9.091	9.03	9.3	9.087	9.055	8.988	8.927	9.034	-0.121	0.143
936	26S proteasome regulatory complex subunit p39A OS=Drosophila melanogaster GN=Rpn9 PE=1 SV=1	9.892	9.43	9.674	9.533	9.48	9.686	10.041	10.308	10.584	10.709	0.664	0.025
937	C-type lectin 27kD, isoform A OS=Drosophila melanogaster GN=Clect27 PE=1 SV=1	9.685	9.2	9.361	9.055	9.379	9.055	9.25	9.32	9.386	9.673	0.001	0.997
938	Rat1 5'-3' exoribonuclease, isoform B OS=Drosophila melanogaster GN=Rat1 PE=1 SV=1	8.476	8.828	8.684	8.717	8.558	8.361	8.37	8.142	8.127	8.011	-0.45	0.011
939	BcDNA.LD23634 OS=Drosophila melanogaster GN=BcDNA.LD23634 PE=1 SV=1	8.185	8.541	8.423	8.602	8.344	8.483	8.264	8.062	8.24	8.077	-0.194	0.149
940	IA-2 protein tyrosine phosphatase, isoform C OS=Drosophila melanogaster GN=IA-2 PE=1 SV=4	8.126	8.501	8.382	8.37	8.398	8.194	8.24	7.889	7.906	7.883	-0.333	0.029
941	CG5945, isoform A OS=Drosophila melanogaster GN=CT18564 PE=1 SV=1	9.537	9.523	9.57	9.411	9.577	9.289	9.39	9.249	9.405	9.487	-0.16	0.066
942	Uncharacterized protein OS=Drosophila melanogaster GN=CG31548 PE=1 SV=1	9.257	8.863	8.973	8.949	9.087	9.131	9.18	9.445	9.617	9.75	0.399	0.039
943	RE12410p OS=Drosophila melanogaster GN=CG10911 PE=2 SV=1	9.267	9.918	9.635	9.775	9.369	9.768	9.591	9.355	9.323	9.419	-0.102	0.564
944	CG1532, isoform A OS=Drosophila melanogaster GN=CG1532 PE=1 SV=1	8.637	8.725	8.631	8.518	8.479	8.56	8.647	8.817	8.632	8.617	0.056	0.522
945	Ensconsin, isoform F OS=Drosophila melanogaster GN=ens PE=1 SV=1	9.24	9.321	9.275	9.28	9.304	9.178	9.03	9.003	8.967	8.963	-0.256	0.013
946	Dynactin subunit 2 OS=Drosophila melanogaster GN=DCTN2-p50 PE=1 SV=1	8.893	8.345	8.759	8.449	8.513	8.878	8.859	9.02	9.084	9.085	0.393	0.024
947	Crossveinless d OS=Drosophila melanogaster GN=cv-d PE=1 SV=2	9.066	8.925	8.916	8.997	9.009	9.136	9.197	9.151	9.193	9.228	0.198	0.02
948	Serine protease nudel OS=Drosophila melanogaster GN=ndl PE=1 SV=2	8.264	8.119	8.212	8.386	8.068	8.437	8.38	8.481	8.412	8.033	0.139	0.257
949	CG6907, isoform B OS=Drosophila melanogaster GN=Dmel\CG6907 PE=4 SV=1	7.779	7.671	7.758	7.724	7.6	7.857	7.896	8.178	8.27	8.288	0.391	0.018
950	Glutactin OS=Drosophila melanogaster GN=Glt PE=1 SV=2	8.566	9.057	8.657	8.843	8.76	8.866	8.968	8.725	8.439	8.511	-0.075	0.639
951	NADH dehydrogenase [ubiquinone] 1 beta subcomplex subunit 8, mitochondrial OS=Drosophila melanogaster GN=ND-ASHI PE=1 SV=1	10.048	10.061	10.11	9.952	9.941	10.067	10.138	10.153	10.17	10.393	0.162	0.089
952	Glutathione peroxidase OS=Drosophila melanogaster GN=PHGPx PE=1 SV=1	10.662	10.844	10.742	10.714	10.72	10.624	10.664	10.562	10.412	10.431	-0.197	0.044
953	CG3270 OS=Drosophila melanogaster GN=CG3270-RA PE=1 SV=1	8.213	8.349	8.235	8.157	8.233	8.228	8.14	8.157	8.426	8.432	0.039	0.694
954	BcDNA.GH11973 OS=Drosophila melanogaster GN=rgn PE=1 SV=1	9.699	9.978	9.832	9.782	9.828	9.331	9.39	9.19	9.203	9.177	-0.565	0.001
955	CG4199, isoform B OS=Drosophila melanogaster GN=EG:22E5.5 PE=1 SV=1	9.183	9.249	9.252	9.238	9.221	9.353	9.482	9.6	9.586	9.487	0.273	0.012
956	Uncharacterized protein, isoform B OS=Drosophila melanogaster GN=Dmel\CG32164 PE=4 SV=1	9.429	9.269	9.303	9.341	9.203	9.28	9.529	9.766	10.084	10.23	0.469	0.048
957	Ergic53, isoform A OS=Drosophila melanogaster GN=ergic53 PE=1 SV=1	9.078	9.182	9.131	9.125	9.194	9.113	9.086	8.951	8.952	9.001	-0.121	0.098
958	FI15274p1 OS=Drosophila melanogaster GN=CG8446-RE PE=1 SV=1	9.042	9.19	9.085	9.166	9.178	9.101	9.002	8.915	9.016	9.145	-0.096	0.216
959	CG4747, isoform B OS=Drosophila melanogaster GN=BEST:GH19401 PE=4 SV=1	5.818	5.711	5.552	5.352	5.64	5.699	5.9	6.039	6.084	6.235	0.377	0.031
960	Proteasome subunit alpha type-3 OS=Drosophila melanogaster GN=Prosalpha7 PE=1 SV=1	9.821	9.741	9.778	9.635	9.608	9.559	10.002	10.178	10.222	10.164	0.308	0.068
961	MIP33436p1 OS=Drosophila melanogaster GN=Pp2A-29B PE=1 SV=1	9.873	9.678	9.759	9.688	9.698	9.626	9.843	9.933	9.874	9.964	0.109	0.251
962	Putative oxidoreductase GLYR1 homolog OS=Drosophila melanogaster GN=CG4747 PE=1 SV=1	5.914	5.808	5.339	5.701	5.724	5.777	5.98	6.56	6.556	6.913	0.66	0.035
963	C11.1, isoform A OS=Drosophila melanogaster GN=c11.1 PE=1 SV=2	8.144	8.453	8.114	8.122	8.364	8.059	8.047	7.782	7.493	7.406	-0.482	0.028
964	CG8520, isoform A OS=Drosophila melanogaster GN=CG8520 PE=1 SV=1	9.873	9.958	9.812	9.741	9.865	9.755	9.788	9.739	9.655	9.838	-0.095	0.208
965	Glucosamine-6-phosphate isomerase OS=Drosophila melanogaster GN=Oscillin PE=3 SV=1	9.116	9.04	9.02	9.059	9.155	9.091	9.066	9.093	9.057	8.959	-0.025	0.717
966	Basigin, isoform A OS=Drosophila melanogaster GN=Bsg PE=1 SV=1	6.604	6.771	6.812	6.923	6.956	7.188	6.697	6.494	6.336	6.434	-0.183	0.338
967	BcDNA.GH02678 OS=Drosophila melanogaster GN=Vps4 PE=1 SV=1	9.889	9.793	9.881	9.733	9.829	9.741	9.872	9.937	9.865	9.821	0.022	0.769
968	FI04125p OS=Drosophila melanogaster GN=nrv1 PE=1 SV=1	9.208	9.065	9.138	8.973	9.058	9.029	9.148	9.255	9.328	9.431	0.15	0.162
969	Nedd8-activating enzyme E1 regulatory subunit OS=Drosophila melanogaster GN=APP-BP1 PE=1 SV=1	8.272	8.203	8.228	8.174	8.289	8.313	8.388	8.475	8.416	8.518	0.189	0.028
970	Serine/threonine-protein phosphatase 2A 55 kDa regulatory subunit B OS=Drosophila melanogaster GN=tws PE=1 SV=1	8.236	8.065	8.052	7.984	7.943	8.207	8.48	8.488	8.462	8.315	0.334	0.016
971	DNA ligase 1 OS=Drosophila melanogaster GN=DNA-ligI PE=1 SV=2	8.356	8.145	8.17	8.292	7.961	8.264	8.536	8.794	9.051	8.943	0.533	0.024
972	Kruppel homolog 2, isoform C OS=Drosophila melanogaster GN=Kr-h2 PE=1 SV=1	8.418	8.384	8.335	8.307	8.416	8.32	8.445	8.483	8.709	9.026	0.225	0.149
973	FI23916p1 OS=Drosophila melanogaster GN=CG13506-RA PE=1 SV=2	9.126	9.012	9	8.9	9.105	8.997	8.921	8.987	9.084	9.318	0.033	0.763
974	60S acidic ribosomal protein P1 OS=Drosophila melanogaster GN=RpLP1 PE=1 SV=2	9.134	9.195	9.328	9.359	9.219	9.142	9.489	9.189	9.485	9.449	0.104	0.349
975	C12.2, isoform B OS=Drosophila melanogaster GN=c12.2 PE=1 SV=1	8.588	8.48	8.458	8.5	8.539	8.466	8.373	8.482	8.709	8.798	0.052	0.632
976	Relative of woc, isoform C OS=Drosophila melanogaster GN=row PE=1 SV=1	8.826	8.686	8.886	8.705	8.721	8.757	8.854	8.823	8.876	8.859	0.069	0.339
977	CG6180 OS=Drosophila melanogaster GN=Dmel\CG6180 PE=1 SV=2	9.527	9.556	9.534	9.501	9.551	9.612	9.709	9.792	9.833	9.997	0.255	0.025
978	Lethal (2) tumorous imaginal discs, isoform D OS=Drosophila melanogaster GN=l(2)tid PE=1 SV=1	3.857	4.384	3.792	4.172	4.265	4.018	3.295	3.222	3.651	3.325	-0.592	0.028
979	Probable histone-binding protein Caf1 OS=Drosophila melanogaster GN=Caf1 PE=1 SV=1	9.087	8.785	8.942	8.876	8.752	9.003	9.375	9.698	9.781	9.887	0.66	0.017
980	CG5787, isoform A OS=Drosophila melanogaster GN=Dmel\CG5787 PE=1 SV=2	8.768	8.735	8.668	8.756	8.867	8.741	8.542	8.578	8.637	8.83	-0.093	0.285
981	Apoptosis inhibitor 5 homolog OS=Drosophila melanogaster GN=Aac11 PE=2 SV=1	9.652	9.538	9.647	9.6	9.597	9.608	9.64	9.587	9.561	9.523	-0.023	0.718
982	tRNA (cytosine(34)-C(5))-methyltransferase OS=Drosophila melanogaster GN=Nsun2 PE=2 SV=1	9.172	9.102	9.089	9.084	9.141	9.051	9.165	9.208	9.33	9.388	0.11	0.212
983	SD06839p OS=Drosophila melanogaster GN=Dmel\CG17597 PE=1 SV=2	8.001	7.809	7.996	8.029	8.036	7.951	7.781	7.992	7.858	8.202	-0.017	0.883
984	CG8199 OS=Drosophila melanogaster GN=CG8199 PE=1 SV=1	9.012	8.848	8.968	8.854	8.878	8.809	8.919	9.107	9.151	9.206	0.126	0.236
985	Arc42 OS=Drosophila melanogaster GN=Arc42 PE=1 SV=1	8.712	8.775	8.727	8.628	8.771	8.586	8.927	9.39	9.821	9.993	0.621	0.064
986	GH01619p OS=Drosophila melanogaster GN=Rab2 PE=1 SV=1	8.936	9.041	8.933	8.902	8.978	8.856	8.918	8.977	8.966	9.013	-0.012	0.868
987	LD10783p OS=Drosophila melanogaster GN=ScpX PE=1 SV=1	8.22	7.841	8.159	8.084	8.02	8.131	8.212	8.307	8.35	8.159	0.167	0.116
988	GH06496p OS=Drosophila melanogaster GN=Synj PE=1 SV=1	8.67	8.597	8.541	8.553	8.55	8.571	8.654	8.747	8.775	8.743	0.116	0.126
989	Atilla, isoform B OS=Drosophila melanogaster GN=atilla PE=4 SV=3	9.752	9.86	9.853	9.771	9.797	9.574	9.658	9.566	9.529	9.591	-0.223	0.014
990	Adult cuticle protein 65Aa OS=Drosophila melanogaster GN=Acp65Aa PE=1 SV=2	9.314	9.706	9.468	9.553	9.59	9.303	9.207	8.954	9.092	9.331	-0.349	0.023
991	CG8927, isoform C OS=Drosophila melanogaster GN=CG8927 PE=1 SV=3	9.493	9.598	9.489	9.568	9.498	9.251	9.21	9.022	9.011	9.035	-0.424	0.004
992	Aldehyde dehydrogenase type III, isoform Q OS=Drosophila melanogaster GN=Aldh-III PE=1 SV=1	8.77	8.841	8.782	8.78	8.875	8.615	8.668	8.518	8.567	8.633	-0.209	0.018
993	Cytochrome c oxidase assembly factor 7 homolog OS=Drosophila melanogaster GN=CG13865 PE=2 SV=1	9.064	9.105	9.111	8.96	9.092	9.066	9.006	9.155	9.287	9.264	0.089	0.301
994	Nascent polypeptide associated complex protein alpha subunit, isoform D OS=Drosophila melanogaster GN=Nacalpha PE=4 SV=1	9.57	9.397	9.521	9.376	9.295	9.266	9.754	9.894	10.211	10.363	0.466	0.065
995	Lethal (3) 03670 OS=Drosophila melanogaster GN=Chchd3 PE=1 SV=1	9.476	9.134	9.307	9.158	9.366	9.45	9.256	9.39	9.45	9.851	0.191	0.188
996	Nucleoplasmin, isoform B OS=Drosophila melanogaster GN=Nlp PE=4 SV=1	9.882	9.587	9.863	9.72	9.635	9.704	9.899	9.946	10.197	10.407	0.293	0.089
997	Mitochondrial import inner membrane translocase subunit TIM50-C OS=Drosophila melanogaster GN=ttm50 PE=2 SV=2	9.235	8.767	8.93	8.755	9.027	8.835	9.062	9.29	9.4	9.58	0.291	0.129
998	UPF0389 protein CG9231 OS=Drosophila melanogaster GN=CG9231 PE=1 SV=1	8.764	8.812	8.827	8.805	8.838	8.63	8.685	8.504	8.436	8.494	-0.26	0.015
999	CG8547, isoform C OS=Drosophila melanogaster GN=CG8547 PE=1 SV=2	7.994	8.312	8.06	7.971	8.144	7.847	7.987	7.79	7.787	8.05	-0.204	0.075
1000	Odorant-binding protein 44a, isoform A OS=Drosophila melanogaster GN=Obp44a PE=1 SV=1	10.215	9.978	9.993	9.704	10.104	9.915	10.146	10.398	10.635	11.005	0.421	0.097
1001	CG3209, isoform D OS=Drosophila melanogaster GN=CG3209 PE=1 SV=1	9.182	9.298	9.207	9.319	9.327	9.173	9.034	8.892	8.958	8.887	-0.278	0.018
1002	Phosphodiesterase OS=Drosophila melanogaster GN=dnc PE=1 SV=1	8.301	8.433	8.385	8.249	8.321	8.237	8.198	8.254	8.271	8.426	-0.06	0.436
1003	BcDNA.GH10229 OS=Drosophila melanogaster GN=anon-WO0140519.245 PE=1 SV=1	8.071	8.272	8.366	8.231	8.226	8.175	8.112	8.116	8.099	8.012	-0.13	0.121
1004	Cystathionine beta-synthase OS=Drosophila melanogaster GN=Cbs PE=1 SV=1	9.163	8.976	9.109	9.082	9.021	9.06	9.177	9.307	9.281	9.123	0.12	0.161
1005	Serine/threonine-protein kinase Genghis Khan OS=Drosophila melanogaster GN=gek PE=1 SV=1	8.01	8.159	8.091	8.046	7.984	7.983	8.03	8.047	8.067	7.97	-0.038	0.573
1006	LD46175p OS=Drosophila melanogaster GN=sea PE=1 SV=1	10.325	10.115	10.133	9.974	10.279	10.137	10.2	10.361	10.417	10.584	0.175	0.173
1007	40S ribosomal protein S19a OS=Drosophila melanogaster GN=RpS19a PE=1 SV=3	10.144	9.806	10.076	9.892	9.884	10.243	10.286	10.244	10.453	10.611	0.407	0.016
1008	JNK-interacting protein 3 OS=Drosophila melanogaster GN=syd PE=1 SV=1	7.082	7.112	7.187	7.154	7.209	7.08	6.998	6.762	6.666	6.738	-0.3	0.026
1009	Cathepsin B1, isoform A OS=Drosophila melanogaster GN=CtsB1 PE=1 SV=1	9.287	9.194	9.303	9.287	9.244	9.262	9.324	9.421	9.333	9.295	0.064	0.323
1010	CG9934, isoform A OS=Drosophila melanogaster GN=Ube4b PE=1 SV=1	8.698	8.664	8.687	8.685	8.583	8.697	8.73	8.707	8.561	8.55	-0.014	0.86
1011	CG9248, isoform A OS=Drosophila melanogaster GN=Dmel\CG9248 PE=1 SV=1	8.691	8.506	8.521	8.615	8.584	8.747	8.73	9.079	9.337	9.591	0.513	0.032
1012	Alpha-mannosidase OS=Drosophila melanogaster GN=LManIII PE=1 SV=2	6.834	6.59	6.84	6.43	6.661	7.793	7.613	7.972	7.957	7.73	1.142	0
1013	CG9336, isoform A OS=Drosophila melanogaster GN=BcDNA:RE71975 PE=1 SV=1	8.517	8.427	8.429	8.171	8.606	8.282	8.429	8.489	8.463	8.789	0.061	0.66
1014	GH28326p OS=Drosophila melanogaster GN=CG32549-RE PE=1 SV=2	9.829	9.676	9.638	9.73	9.871	9.856	9.679	10	10.264	10.516	0.314	0.1
1015	Dihydroorotate dehydrogenase (quinone), mitochondrial OS=Drosophila melanogaster GN=Dhod PE=2 SV=2	9.961	9.931	10.043	9.965	9.952	9.876	10.038	10.026	10.019	9.995	0.02	0.769
1016	Methylthioribose-1-phosphate isomerase OS=Drosophila melanogaster GN=CG11334 PE=2 SV=1	9.491	9.309	9.356	9.306	9.412	9.294	9.417	9.553	9.66	9.76	0.162	0.165
1017	S-adenosylmethionine synthase OS=Drosophila melanogaster GN=Sam-S PE=1 SV=1	9.891	9.06	9.379	9.09	9.409	9.53	9.775	10.159	10.333	10.453	0.684	0.031
1018	EG:BACR25B3.9 protein OS=Drosophila melanogaster GN=Klp3A PE=1 SV=1	7.025	6.914	7.265	7.355	6.831	7.253	7.455	7.474	7.382	6.915	0.218	0.205
1019	Neuropeptide-like 2, isoform C OS=Drosophila melanogaster GN=Nplp2 PE=4 SV=1	10.513	10.66	10.548	10.544	10.542	10.448	10.497	10.498	10.508	10.548	-0.061	0.329
1020	RE51612p OS=Drosophila melanogaster GN=CG11980 PE=1 SV=1	9.704	9.746	9.756	9.722	9.707	9.736	9.766	9.72	9.754	9.73	0.014	0.807
1021	Phenylalanine--tRNA ligase alpha subunit OS=Drosophila melanogaster GN=alpha-PheRS PE=1 SV=1	9.906	9.786	9.866	9.834	9.811	9.821	9.795	9.863	10.262	10.771	0.262	0.234
1022	Multidrug resistance protein homolog 65 OS=Drosophila melanogaster GN=Mdr65 PE=1 SV=2	8.571	8.671	8.549	8.501	8.606	8.449	8.323	8.295	8.294	8.389	-0.23	0.017
1023	Glutathione synthetase OS=Drosophila melanogaster GN=GSS PE=1 SV=2	8.341	8.271	8.33	8.314	8.427	8.996	8.879	8.861	8.847	8.972	0.575	0
1024	GM23292p OS=Drosophila melanogaster GN=ND-B17 PE=1 SV=1	9.721	9.626	9.639	9.568	9.677	9.681	9.688	9.614	9.488	9.675	-0.017	0.83
1025	CG9911, isoform A OS=Drosophila melanogaster GN=CG9911 PE=1 SV=1	9.554	9.463	9.459	9.622	9.537	9.639	9.587	9.694	9.666	9.561	0.103	0.147
1026	CG1440, isoform D OS=Drosophila melanogaster GN=CG1440 PE=1 SV=1	8.904	8.706	8.764	8.707	8.733	8.658	8.961	9.17	9.198	9.315	0.298	0.064
1027	39S ribosomal protein L39, mitochondrial OS=Drosophila melanogaster GN=mRpL39 PE=1 SV=2	8.084	7.87	7.998	7.884	8.029	7.937	8.091	8.088	8.193	8.102	0.109	0.202
1028	RIC-3, isoform H OS=Drosophila melanogaster GN=RIC-3 PE=1 SV=1	7.127	7.538	7.318	7.496	7.34	7.071	7.162	6.801	6.721	6.619	-0.489	0.018
1029	CAP, isoform X OS=Drosophila melanogaster GN=CAP PE=4 SV=1	7.172	7.614	7.223	7.341	7.592	7.182	6.993	6.973	6.838	6.811	-0.429	0.019
1030	DNA helicase OS=Drosophila melanogaster GN=dpa PE=1 SV=1	8.29	8.139	8.432	8.322	8.163	8.414	8.625	8.747	8.805	8.794	0.408	0.014
1031	AP-3 complex subunit beta OS=Drosophila melanogaster GN=rb PE=1 SV=1	8.693	8.644	8.657	8.649	8.659	8.748	8.822	8.727	8.733	8.635	0.073	0.253
1032	Hemolectin, isoform A OS=Drosophila melanogaster GN=Hml PE=1 SV=2	7.576	7.848	7.634	7.67	7.48	7.861	8.083	7.878	7.724	7.777	0.223	0.067
1033	CG9380, isoform D OS=Drosophila melanogaster GN=CG9380 PE=1 SV=2	8.338	8.711	8.483	8.68	8.612	8.459	8.332	8.351	8.389	8.463	-0.166	0.108
1034	E3 ubiquitin-protein ligase OS=Drosophila melanogaster GN=CG2681-RA PE=2 SV=2	8.156	8.164	8.036	8.115	8.422	7.839	7.714	7.61	7.54	7.683	-0.501	0.005
1035	Protein enhancer of sevenless 2B OS=Drosophila melanogaster GN=drk PE=1 SV=1	8.877	8.89	8.907	8.828	8.949	9.04	8.857	8.989	8.972	9.166	0.115	0.164
1036	40S ribosomal protein S7 OS=Drosophila melanogaster GN=RpS7 PE=1 SV=1	10.531	10.041	10.301	10.168	10.313	10.352	10.513	10.506	10.705	10.891	0.323	0.054
1037	Shaggy, isoform J OS=Drosophila melanogaster GN=sgg PE=1 SV=1	6.701	6.113	6.506	6.472	6.58	6.619	6.528	6.454	6.425	6.55	0.041	0.761
1038	Plexin A, isoform A OS=Drosophila melanogaster GN=PlexA PE=1 SV=1	7.552	7.757	7.56	7.654	7.582	7.621	7.658	7.439	7.585	7.399	-0.08	0.367
1039	CG6409, isoform A OS=Drosophila melanogaster GN=Dmel\CG6409 PE=1 SV=2	10.437	10.489	10.423	10.379	10.52	10.198	10.086	9.92	9.838	9.967	-0.448	0.005
1040	BcDNA.LD02793 OS=Drosophila melanogaster GN=Prp19 PE=1 SV=1	9.397	9.297	9.338	9.299	9.273	9.387	9.52	9.456	9.489	9.353	0.12	0.096
1041	UDP-glucose 4-epimerase OS=Drosophila melanogaster GN=Gale PE=1 SV=1	9.306	8.469	8.798	8.508	8.91	8.97	9.231	9.826	10.09	10.211	0.867	0.029
1042	Sec16 ortholog, isoform J OS=Drosophila melanogaster GN=Sec16 PE=1 SV=1	8.14	8.251	8.13	8.071	8.165	8.154	8.119	7.987	8.282	8.316	0.02	0.836
1043	Adenylate kinase 1, isoform B OS=Drosophila melanogaster GN=Adk1 PE=1 SV=1	10.097	10.023	10.047	9.907	10.023	10.018	10.118	10.007	10.078	10.313	0.087	0.327
1044	Glutamine synthetase 1, mitochondrial OS=Drosophila melanogaster GN=Gs1 PE=2 SV=3	9.12	8.819	8.957	8.851	8.972	8.961	9.068	9.308	9.649	10.077	0.469	0.074
1045	Angiotensin-converting enzyme-related protein OS=Drosophila melanogaster GN=Acer PE=1 SV=1	8.553	8.404	8.284	8.247	8.469	8.399	8.541	8.744	8.889	9.032	0.33	0.055
1046	GH10454p OS=Drosophila melanogaster GN=CG10562 PE=1 SV=1	9.134	8.767	8.853	8.666	8.979	8.926	8.977	9.313	9.368	9.608	0.359	0.067
1047	40S ribosomal protein S12 OS=Drosophila melanogaster GN=RpS12 PE=1 SV=2	9.399	9.006	9.311	9.08	9.083	9.419	9.428	9.797	10.041	10.394	0.64	0.027
1048	FI05204p OS=Drosophila melanogaster GN=L2HGDH PE=1 SV=1	9.178	8.86	8.858	8.716	8.973	8.934	9.158	9.332	9.515	9.735	0.418	0.049
1049	Combover, isoform A OS=Drosophila melanogaster GN=cmb PE=1 SV=2	7.844	7.507	7.805	7.794	7.677	7.739	7.703	7.584	7.55	7.51	-0.108	0.28
1050	LD40177p OS=Drosophila melanogaster GN=CG11208 PE=1 SV=1	8.948	8.56	8.69	8.618	8.574	8.822	9.106	9.278	9.367	9.444	0.525	0.016
1051	Opsin Rh1 OS=Drosophila melanogaster GN=ninaE PE=1 SV=1	10.135	10.282	10.121	10.217	10.178	9.994	9.983	9.637	9.618	9.767	-0.387	0.014
1052	LD06533p OS=Drosophila melanogaster GN=CG10347 PE=1 SV=1	8.003	8.117	7.99	8.064	7.981	7.979	7.956	7.973	8.005	7.991	-0.05	0.412
1053	CG5174, isoform O OS=Drosophila melanogaster GN=CG5174 PE=1 SV=1	8.915	8.771	8.856	8.782	8.729	8.926	8.751	9	9.04	9.201	0.173	0.114
1054	Fas-associated factor, isoform A OS=Drosophila melanogaster GN=Faf2 PE=1 SV=1	8.515	8.495	8.476	8.457	8.432	8.371	8.428	8.29	8.321	8.242	-0.144	0.053
1055	FI01422p OS=Drosophila melanogaster GN=Spn43Ab PE=1 SV=1	9.346	9.517	9.312	9.314	9.46	9.139	9.064	9.083	9.025	8.939	-0.34	0.008
1056	Golgi matrix protein 130 kD ortholog OS=Drosophila melanogaster GN=GM130 PE=1 SV=2	7.768	7.618	7.682	7.717	7.709	7.395	7.449	7.333	7.348	7.403	-0.313	0.004
1057	GEO07866p1 OS=Drosophila melanogaster GN=RpS15Aa PE=1 SV=1	9.653	9.826	9.771	9.842	9.635	9.679	9.738	9.734	9.729	9.647	-0.04	0.598
1058	Paxillin, isoform F OS=Drosophila melanogaster GN=Pax PE=1 SV=1	8.762	9.01	8.95	8.84	9.037	8.764	8.665	8.537	8.738	9.601	-0.059	0.807
1059	Histone H1 OS=Drosophila melanogaster GN=His1 PE=1 SV=1	9.829	9.633	9.737	9.717	9.715	9.829	9.691	9.806	9.798	9.697	0.038	0.604
1060	Dihydropteridine reductase OS=Drosophila melanogaster GN=Dhpr PE=1 SV=1	9.555	9.598	9.455	9.388	9.423	9.455	9.55	9.563	9.609	9.692	0.09	0.271
1061	Aspartyl-tRNA synthetase, mitochondrial, isoform A OS=Drosophila melanogaster GN=AspRS-m PE=1 SV=3	8.863	8.944	8.894	8.955	8.877	8.776	8.841	8.792	8.721	8.71	-0.139	0.052
1062	Bre1, isoform B OS=Drosophila melanogaster GN=Bre1 PE=4 SV=1	8.193	8.391	8.28	8.373	8.168	8.359	8.387	8.101	7.993	7.755	-0.162	0.284
1063	Dipeptidase B, isoform A OS=Drosophila melanogaster GN=Dip-B PE=1 SV=2	9.396	9.339	9.336	9.164	9.443	9.055	9.38	9.498	9.612	9.921	0.157	0.369
1064	Chitinase-like protein Idgf3 OS=Drosophila melanogaster GN=Idgf3 PE=1 SV=3	8.843	8.916	8.717	8.823	8.886	9.428	9.219	9.209	9.188	9.12	0.396	0.006
1065	Eukaryotic initiation factor 2gamma, isoform D OS=Drosophila melanogaster GN=eIF2gamma PE=4 SV=1	9.44	9.205	9.35	9.23	9.307	9.347	9.452	9.545	9.572	9.468	0.17	0.065
1066	Mitochondrial ribosomal protein S31 OS=Drosophila melanogaster GN=mRpS31 PE=1 SV=1	8.509	8.714	8.562	8.727	8.449	8.745	8.651	8.489	8.563	8.461	-0.011	0.923
1067	CLIP-associating protein OS=Drosophila melanogaster GN=chb PE=1 SV=1	7.633	7.612	7.728	7.634	7.607	7.549	7.52	7.655	7.584	7.646	-0.052	0.428
1068	Heterogeneous nuclear ribonucleoprotein at 87F, isoform C OS=Drosophila melanogaster GN=Hrb87F PE=1 SV=1	7.657	7.698	7.786	7.724	7.741	7.324	7.168	7.165	7.459	7.19	-0.46	0.004
1069	Brahma, isoform E OS=Drosophila melanogaster GN=brm PE=4 SV=1	8.575	8.67	8.669	8.701	8.615	8.664	8.696	8.567	8.535	8.334	-0.087	0.348
1070	RuvB-like helicase 1 OS=Drosophila melanogaster GN=pont PE=1 SV=1	7.801	7.792	7.865	7.838	7.756	7.835	8.118	8.361	8.736	8.79	0.558	0.03
1071	CG9498 OS=Drosophila melanogaster GN=Dmel\CG9498 PE=1 SV=1	9.04	9.019	9.007	8.918	8.993	9.019	8.954	9.302	9.063	9.01	0.075	0.404
1072	Fructose-1,6-bisphosphatase, isoform F OS=Drosophila melanogaster GN=fbp PE=1 SV=1	10.385	10.036	10.036	9.98	10.265	10.315	10.273	10.482	10.459	10.551	0.275	0.044
1073	Profilin OS=Drosophila melanogaster GN=chic PE=2 SV=1	8.556	7.203	7.744	7.382	7.637	8.012	8.63	9.451	9.827	10.012	1.482	0.023
1074	Transcription factor BTF3 OS=Drosophila melanogaster GN=bic PE=1 SV=1	8.961	8.531	8.636	8.667	8.69	8.807	9.129	9.358	9.577	9.918	0.661	0.025
1075	Mitochondrial ribosomal protein L43 OS=Drosophila melanogaster GN=mRpL43 PE=1 SV=1	9.027	8.664	8.705	8.678	8.776	8.844	9.299	9.868	10.182	10.331	0.935	0.024
1076	FI04779p OS=Drosophila melanogaster GN=HBS1 PE=1 SV=2	8.013	8.347	8.095	8.278	8.164	8.247	8.085	8.066	8.005	7.87	-0.125	0.257
1077	FI18812p1 OS=Drosophila melanogaster GN=Unr PE=1 SV=1	8.292	8.299	8.274	8.363	8.236	8.228	8.297	8.207	8.16	7.912	-0.132	0.17
1078	Uroporphyrinogen decarboxylase OS=Drosophila melanogaster GN=Updo PE=3 SV=1	8.577	8.124	8.394	8.219	8.336	8.329	8.543	8.708	8.76	8.825	0.303	0.058
1079	Protein PTCD3 homolog, mitochondrial OS=Drosophila melanogaster GN=CG4679 PE=2 SV=1	9.408	9.474	9.34	9.367	9.389	9.292	9.435	9.53	9.538	9.72	0.108	0.273
1080	Actin-related protein 3 OS=Drosophila melanogaster GN=Arp3 PE=2 SV=3	8.808	8.692	8.723	8.715	8.749	8.746	8.94	8.966	8.998	9.131	0.219	0.039
1081	Ribosomal protein L11, isoform B OS=Drosophila melanogaster GN=RpL11 PE=1 SV=1	9.193	9.009	9.17	8.99	9.189	9.037	9.303	9.739	10.055	10.321	0.581	0.058
1082	LP11544p OS=Drosophila melanogaster GN=Mal-A5 PE=1 SV=1	8.741	8.405	8.462	8.167	8.466	9.011	9.14	9.333	9.64	9.643	0.905	0.004
1083	CG1416, isoform A OS=Drosophila melanogaster GN=Dmel\CG1416 PE=1 SV=2	8.843	8.727	8.946	8.89	8.82	8.955	8.917	8.917	8.857	8.726	0.029	0.727
1084	Glutamate-cysteine ligase catalytic subunit, isoform B OS=Drosophila melanogaster GN=Gclc PE=1 SV=1	9.619	9.703	9.637	9.679	9.646	9.695	9.62	9.603	9.563	9.559	-0.049	0.432
1085	Upf1, isoform B OS=Drosophila melanogaster GN=Upf1 PE=4 SV=1	7.743	7.644	7.682	7.603	7.74	7.618	7.799	7.641	7.793	7.818	0.052	0.509
1086	G protein alpha q subunit OS=Drosophila melanogaster GN=Galphaq PE=2 SV=2	9.483	9.459	9.363	9.382	9.506	9.349	9.333	9.285	9.183	9.454	-0.118	0.148
1087	Chromosomal protein D1 OS=Drosophila melanogaster GN=D1 PE=1 SV=3	8.821	9.108	8.933	9.049	8.947	8.894	8.854	8.571	8.632	8.569	-0.268	0.039
1088	CG1677, isoform A OS=Drosophila melanogaster GN=CG1677-RB PE=1 SV=2	7.512	7.467	7.577	7.455	7.535	7.445	7.513	7.45	7.301	7.309	-0.105	0.17
1089	CG2915, isoform A OS=Drosophila melanogaster GN=CG2915-RB PE=1 SV=1	9.2	9.264	9.138	9.188	9.202	9.153	9.261	9.293	9.307	9.194	0.043	0.516
1090	Ribosomal L1 domain-containing protein CG13096 OS=Drosophila melanogaster GN=CG13096 PE=1 SV=1	9.673	9.397	9.566	9.511	9.617	9.54	9.424	9.386	9.614	9.695	-0.021	0.846
1091	Importin subunit alpha OS=Drosophila melanogaster GN=Kap-alpha3 PE=1 SV=1	8.995	8.643	8.832	8.608	8.83	8.748	8.85	9.123	9.501	9.874	0.438	0.101
1092	LD25351p OS=Drosophila melanogaster GN=Papss PE=1 SV=1	8.278	8.513	8.509	8.424	8.363	8.31	8.324	8.393	8.277	8.555	-0.045	0.628
1093	Uncharacterized protein, isoform B OS=Drosophila melanogaster GN=17839 PE=1 SV=2	8.282	8.393	8.383	8.121	8.427	8.208	8.155	8.071	7.937	8.129	-0.221	0.047
1094	CG7627, isoform A OS=Drosophila melanogaster GN=Dme_CG7627 PE=1 SV=2	6.87	6.143	6.688	6.533	6.32	6.581	6.945	7.16	7.245	7.102	0.496	0.038
1095	Transmembrane GTPase Marf OS=Drosophila melanogaster GN=Marf PE=1 SV=1	9.042	9.08	9.096	9.036	9.096	8.964	8.988	8.834	8.861	8.892	-0.162	0.034
1096	60S ribosomal protein L18a OS=Drosophila melanogaster GN=RpL18A PE=1 SV=1	10.571	10.524	10.572	10.574	10.392	10.506	10.647	10.496	10.492	10.404	-0.018	0.835
1097	G protein alpha s subunit OS=Drosophila melanogaster GN=Galphas PE=2 SV=1	3.757	3.786	4.287	3.701	4.061	3.94	3.898	3.644	3.738	3.325	-0.21	0.255
1098	Uncharacterized protein, isoform A OS=Drosophila melanogaster GN=CG12065 PE=1 SV=1	9.019	9.051	8.998	9.073	9.09	9.028	8.967	8.908	8.929	8.985	-0.083	0.184
1099	CCR4-NOT transcription complex subunit 4, isoform K OS=Drosophila melanogaster GN=Cnot4 PE=1 SV=1	8.431	8.338	8.482	8.44	8.319	8.474	8.565	8.612	8.543	8.384	0.114	0.154
1100	G protein alpha s subunit, isoform E OS=Drosophila melanogaster GN=Galphas PE=1 SV=1	4.413	4.204	4.079	4.135	4.341	4.047	3.889	4.159	3.844	4.201	-0.207	0.099
1101	Uncharacterized protein, isoform E OS=Drosophila melanogaster GN=LUBEL PE=4 SV=2	7.384	7.788	7.727	7.655	7.686	7.675	7.406	7.343	7.257	7.262	-0.259	0.065
1102	LD16419p OS=Drosophila melanogaster GN=RhoGDI PE=1 SV=1	9.077	9.109	9.074	9.064	9.082	8.927	9.009	8.926	8.91	8.923	-0.142	0.036
1103	Signal recognition particle 19 kDa protein OS=Drosophila melanogaster GN=Srp19 PE=2 SV=2	7.919	7.688	7.961	7.824	7.788	7.918	7.94	8.096	8.048	8.053	0.175	0.064
1104	12 kDa FK506-binding protein OS=Drosophila melanogaster GN=FK506-bp2 PE=3 SV=2	8.784	8.463	8.449	8.459	8.439	8.475	8.811	9.505	9.963	10.229	0.878	0.047
1105	GH23780p OS=Drosophila melanogaster GN=ND-15 PE=1 SV=1	8.962	8.595	8.824	8.518	8.896	8.96	9.264	9.595	9.747	9.971	0.748	0.017
1106	GIGYF family protein CG11148 OS=Drosophila melanogaster GN=CG11148 PE=1 SV=2	8.347	8.412	8.371	8.377	8.379	8.406	8.33	8.304	8.39	8.289	-0.034	0.582
1107	Signal recognition particle 54 kDa protein OS=Drosophila melanogaster GN=Srp54k PE=1 SV=1	9.097	8.815	8.904	8.785	8.897	9.07	8.994	9.189	9.225	9.168	0.23	0.038
1108	Ribosomal RNA processing protein 1 homolog OS=Drosophila melanogaster GN=Nnp-1 PE=1 SV=1	8.379	8.626	8.394	8.465	8.455	8.022	8.018	7.869	7.966	7.844	-0.52	0.002
1109	Phosphoacetylglucosamine mutase OS=Drosophila melanogaster GN=nst PE=1 SV=1	9.168	9.059	9.169	9.16	9.129	9.179	9.096	9.061	9.085	9.053	-0.042	0.506
1110	GEO12513p1 OS=Drosophila melanogaster GN=RpS14b PE=2 SV=1	8.535	8.201	8.452	8.357	8.378	8.604	8.606	8.783	9.213	9.606	0.578	0.037
1111	Acyl-coenzyme A oxidase OS=Drosophila melanogaster GN=Dmel\CG17544 PE=1 SV=2	9.113	9.104	9.261	9.135	9.072	9.062	9.269	9.126	8.943	9.02	-0.053	0.56
1112	Keratin, type I cytoskeletal 10 OS=Homo sapiens GN=KRT10 PE=1 SV=6	7.697	7.267	8.375	8.252	7.541	9.723	6.98	7.177	7.369	7.725	-0.031	0.963
1113	Probable cytosolic Fe-S cluster assembly factor CG17683 OS=Drosophila melanogaster GN=CG17683 PE=2 SV=1	8.9	8.943	8.905	8.889	8.947	8.863	8.82	8.726	8.715	8.708	-0.15	0.045
1114	Mutant tan OS=Drosophila melanogaster GN=t PE=1 SV=1	9.206	9.307	9.251	9.243	9.283	8.991	9.015	8.864	8.933	8.879	-0.322	0.004
1115	DNA repair protein Rad23 OS=Drosophila melanogaster GN=Rad23 PE=1 SV=1	8.313	8.384	8.329	8.223	8.227	8.197	8.081	8.208	8.31	8.295	-0.077	0.328
1116	Innexin OS=Drosophila melanogaster GN=Inx2 PE=1 SV=1	10.219	10.39	10.323	10.32	10.384	10.177	10.133	9.934	9.89	9.83	-0.334	0.016
1117	CG3534 OS=Drosophila melanogaster GN=CG3534 PE=1 SV=1	8.65	8.617	8.613	8.629	8.727	8.582	8.64	8.735	8.589	8.688	0	0.997
1118	ATP-dependent RNA helicase WM6 OS=Drosophila melanogaster GN=Hel25E PE=1 SV=1	9.533	9.176	9.291	9.29	9.355	9.363	9.423	9.586	9.65	9.923	0.26	0.082
1119	DNA polymerase alpha catalytic subunit OS=Drosophila melanogaster GN=DNApol-alpha180 PE=1 SV=2	8.227	8.136	8.237	8.18	7.842	8.336	8.49	8.586	8.565	8.298	0.331	0.025
1120	GH12731p OS=Drosophila melanogaster GN=Gfat2 PE=1 SV=1	7.748	7.021	7.478	7.068	7.372	7.703	7.858	8.372	8.559	8.739	0.909	0.017
1121	CG3961, isoform A OS=Drosophila melanogaster GN=Dmel\CG3961 PE=1 SV=1	8.558	8.399	8.435	8.338	8.581	8.345	8.494	8.717	8.838	9.23	0.262	0.169
1122	GEO01111p1 OS=Drosophila melanogaster GN=SkpA PE=1 SV=1	8.547	8.717	8.657	8.747	8.648	8.531	8.693	8.614	8.506	8.397	-0.115	0.19
1123	Myosin 31DF, isoform C OS=Drosophila melanogaster GN=Myo31DF PE=3 SV=1	9.105	9.224	9.258	9.168	9.294	9.086	9.052	9.005	8.786	9.28	-0.168	0.139
1124	RE12569p OS=Drosophila melanogaster GN=CG10924 PE=1 SV=1	9.404	9.309	9.298	9.128	9.351	9.392	9.201	9.168	9.117	9.276	-0.068	0.462
1125	COP9 signalosome subunit 4, isoform B OS=Drosophila melanogaster GN=CSN4 PE=1 SV=1	9.005	8.874	8.937	8.88	8.79	9.003	9.085	9.179	9.397	9.521	0.34	0.029
1126	GM02062p OS=Drosophila melanogaster GN=ND-23 PE=1 SV=1	10.233	9.869	9.947	9.757	9.981	10.144	10.334	10.576	10.823	11.103	0.639	0.023
1127	Ferrochelatase, mitochondrial OS=Drosophila melanogaster GN=FeCh PE=2 SV=1	10.092	10.001	10.021	9.957	9.956	9.899	9.978	9.974	10.048	10.142	0.003	0.973
1128	Proteasome subunit beta type OS=Drosophila melanogaster GN=Prosbeta5 PE=1 SV=1	9.304	9.345	9.288	9.105	9.137	9.025	9.47	9.706	9.656	9.633	0.263	0.114
1129	Polymerase (DNA-directed), delta interacting protein 2, isoform B OS=Drosophila melanogaster GN=POLDIP2 PE=1 SV=1	8.856	9.022	8.871	8.836	9.004	8.775	8.79	8.802	8.749	8.828	-0.129	0.087
1130	Scaffold attachment factor B, isoform B OS=Drosophila melanogaster GN=Saf-B PE=1 SV=2	7.941	8.255	8.024	8.16	7.923	8.083	7.763	7.556	7.39	7.19	-0.464	0.041
1131	Exportin-2 OS=Drosophila melanogaster GN=Cse1 PE=2 SV=2	9.27	9.169	9.203	9.207	9.058	9.265	9.536	9.698	9.787	9.608	0.397	0.017
1132	Dipeptidase C, isoform A OS=Drosophila melanogaster GN=Dip-C PE=1 SV=2	9.04	9.157	9.044	9.051	9.096	8.943	8.99	9.107	9.108	9.262	0.004	0.965
1133	CG5214 OS=Drosophila melanogaster GN=CG5214 PE=1 SV=1	9.966	9.531	9.804	9.578	9.783	9.538	9.765	9.745	9.832	9.941	0.032	0.815
1134	LD44221p OS=Drosophila melanogaster GN=CG11005 PE=1 SV=1	8.468	8.44	8.413	8.532	8.492	8.507	8.583	8.648	8.873	8.807	0.214	0.05
1135	Uncharacterized protein, isoform D OS=Drosophila melanogaster GN=Dmel\CG18135 PE=1 SV=1	8.759	8.504	8.577	8.671	8.706	9.283	9.042	9.665	9.432	9.249	0.691	0.004
1136	LD34461p OS=Drosophila melanogaster GN=Tom20 PE=1 SV=1	8.438	8.489	8.524	8.461	8.444	8.263	8.369	8.299	8.207	8.137	-0.216	0.021
1137	40S ribosomal protein S10b OS=Drosophila melanogaster GN=RpS10b PE=1 SV=2	9.217	9.227	9.298	9.206	9.241	9.086	9.236	9.121	9.641	10.134	0.206	0.369
1138	Cullin 3, isoform F OS=Drosophila melanogaster GN=Cul3 PE=1 SV=2	8.107	8.151	8.139	8.051	8.017	8.045	8.152	8.006	8.089	7.806	-0.073	0.412
1139	Uncharacterized protein, isoform A OS=Drosophila melanogaster GN=anon-WO0172774.89 PE=1 SV=1	8.383	8.5	8.387	8.411	8.431	8.679	8.631	8.634	8.888	9.365	0.417	0.036
1140	Protein windpipe OS=Drosophila melanogaster GN=wdp PE=1 SV=1	9.476	9.695	9.559	9.572	9.645	9.371	9.27	9.129	9.11	9.132	-0.387	0.007
1141	FI21480p1 OS=Drosophila melanogaster GN=mIF2 PE=1 SV=2	9.718	9.789	9.681	9.699	9.763	9.869	9.78	9.719	9.707	9.665	0.018	0.807
1142	CG9149 OS=Drosophila melanogaster GN=Dmel\CG9149 PE=1 SV=2	8.851	8.733	8.84	8.848	8.953	8.967	8.839	8.996	8.965	8.964	0.101	0.172
1143	Tubulin-binding cofactor B OS=Drosophila melanogaster GN=TBCB PE=1 SV=1	8.83	8.807	8.865	8.861	8.782	8.909	8.949	8.925	8.922	8.849	0.082	0.173
1144	60S ribosomal protein L23 OS=Drosophila melanogaster GN=RpL23 PE=1 SV=2	9.102	8.942	9.116	9.021	8.974	9.079	9.253	9.076	9.23	9.221	0.141	0.093
1145	CG7966 OS=Drosophila melanogaster GN=CG7966 PE=1 SV=2	9.232	9.188	9.057	9.144	9.232	9.151	9.045	9.274	9.332	9.426	0.075	0.447
1146	26S proteasome non-ATPase regulatory subunit 9 OS=Drosophila melanogaster GN=CG9588 PE=1 SV=1	8.633	8.767	8.649	8.63	8.681	8.601	8.589	8.484	8.587	8.585	-0.103	0.127
1147	Otefin OS=Drosophila melanogaster GN=Ote PE=1 SV=2	8.535	8.313	8.535	8.425	8.081	8.361	8.593	8.654	8.676	8.62	0.203	0.122
1148	Oxygen-dependent coproporphyrinogen-III oxidase OS=Drosophila melanogaster GN=Coprox PE=2 SV=1	9.282	9.194	9.223	9.109	9.179	8.983	9.129	9.323	9.338	9.329	0.023	0.831
1149	Peroxiredoxin 2540-2 OS=Drosophila melanogaster GN=Prx2540-2 PE=1 SV=1	7.074	6.045	6.904	6.396	6.757	6.703	6.975	7.538	7.605	7.916	0.712	0.054
1150	CG7332, isoform B OS=Drosophila melanogaster GN=CG7332 PE=4 SV=1	7.987	8.196	8.103	8.249	8.112	8.147	8.133	7.839	7.914	7.656	-0.191	0.144
1151	Uncharacterized protein, isoform AE OS=Drosophila melanogaster GN=c62E-11 PE=1 SV=1	6.926	7.092	7.031	7.023	6.946	6.954	6.828	6.656	6.72	6.856	-0.201	0.044
1152	Shaggy, isoform M OS=Drosophila melanogaster GN=sgg PE=1 SV=1	4.923	4.999	4.476	4.845	5.096	4.846	3.924	4.01	4.128	4.187	-0.649	0.024
1153	Eukaryotic initiation factor 4A-III OS=Drosophila melanogaster GN=eIF4AIII PE=1 SV=1	9.156	9.265	9.253	9.207	9.165	8.946	9.001	8.935	8.998	8.973	-0.239	0.01
1154	LD44376p OS=Drosophila melanogaster GN=LeuRS-m PE=1 SV=1	8.496	8.407	8.439	8.463	8.627	8.513	8.486	8.487	8.431	8.619	0.021	0.796
1155	RE03883p OS=Drosophila melanogaster GN=CG13321 PE=1 SV=1	9.964	10.124	9.993	10.184	10.151	10.164	9.886	10.06	9.984	10.319	-0.001	0.995
1156	Probable 6-phosphogluconolactonase OS=Drosophila melanogaster GN=CG17333 PE=2 SV=1	9.32	9.225	9.189	9.207	9.351	9.145	9.169	9.21	9.333	9.486	0.01	0.922
1157	Ribosomal protein S5a, isoform B OS=Drosophila melanogaster GN=RpS5a PE=3 SV=1	4.296	3.943	4.49	4.107	4.061	4.181	4.737	5.419	6.513	7.871	1.565	0.06
1158	Nucleoporin 154kD, isoform A OS=Drosophila melanogaster GN=Nup154 PE=1 SV=1	9.138	8.93	9.07	8.983	8.959	8.933	9.127	9.135	8.987	8.965	0.013	0.884
1159	Pyruvate dehydrogenase kinase, isoform B OS=Drosophila melanogaster GN=Pdk PE=1 SV=1	9.287	9.278	9.207	9.211	9.293	9.265	9.176	9.274	9.285	9.401	0.025	0.733
1160	LP08774p OS=Drosophila melanogaster GN=Usp14 PE=1 SV=1	9.15	9.495	9.563	9.652	9.412	8.667	8.777	8.635	8.509	8.402	-0.856	0.001
1161	Eukaryotic translation initiation factor 3 subunit G-A OS=Drosophila melanogaster GN=eIF3ga PE=1 SV=1	9.73	9.547	9.811	9.783	9.694	9.88	9.625	9.701	9.789	9.761	0.038	0.672
1162	Protein kinase C OS=Drosophila melanogaster GN=Pkc98E PE=3 SV=1	8.951	9.086	9.14	8.992	9.096	8.954	8.869	8.683	8.603	8.631	-0.305	0.022
1163	Armadillo repeat-containing protein 6 homolog OS=Drosophila melanogaster GN=CG5721 PE=1 SV=1	9.122	8.956	8.956	8.94	8.938	8.982	9.078	9.123	9.085	9.032	0.078	0.277
1164	Actin-related protein 1 OS=Drosophila melanogaster GN=Arp1 PE=2 SV=2	8.611	8.504	8.514	8.396	8.432	8.479	8.665	8.799	8.88	8.95	0.263	0.047
1165	CG8613 OS=Drosophila melanogaster GN=CG8613 PE=1 SV=1	9.074	9.427	9.214	9.191	9.218	8.947	8.874	8.748	8.748	8.576	-0.446	0.009
1166	Small ribonucleoprotein particle U1 subunit 70K, isoform C OS=Drosophila melanogaster GN=snRNP-U1-70K PE=4 SV=1	9.442	9.53	9.476	9.502	9.416	9.35	9.404	9.345	9.24	9.147	-0.176	0.047
1167	Cytochrome c oxidase subunit OS=Drosophila melanogaster GN=COX6B PE=1 SV=2	8.223	8.276	8.072	8.07	8.231	8.134	8.241	9.014	9.724	10.882	1.024	0.094
1168	CG4598, isoform A OS=Drosophila melanogaster GN=Dmel\CG4598 PE=1 SV=2	9.971	9.878	9.857	9.853	9.854	9.76	9.914	9.882	9.839	9.717	-0.06	0.402
1169	Lachesin OS=Drosophila melanogaster GN=Lac PE=1 SV=2	8.197	7.891	8.245	7.795	7.993	7.857	8.164	8.529	9.013	9.552	0.599	0.108
1170	NADH dehydrogenase (Ubiquinone) B16.6 subunit, isoform A OS=Drosophila melanogaster GN=ND-B16.6 PE=1 SV=1	10.16	10.256	10.209	10.192	10.266	10.316	10.178	10.076	10.072	10.227	-0.043	0.587
1171	RE73736p OS=Drosophila melanogaster GN=spoon PE=1 SV=1	9.153	9.093	9.188	9.106	9.085	8.954	9.008	8.866	8.817	8.717	-0.253	0.019
1172	Protein kinase C, eye isozyme OS=Drosophila melanogaster GN=inaC PE=1 SV=1	9.481	9.606	9.561	9.501	9.524	9.339	9.398	9.261	9.183	9.306	-0.237	0.016
1173	LD32873p OS=Drosophila melanogaster GN=mahe PE=1 SV=1	9.022	9.032	9.015	9.004	8.876	8.894	8.929	8.926	8.863	8.741	-0.119	0.117
1174	Uncharacterized protein, isoform E OS=Drosophila melanogaster GN=CG34120 PE=4 SV=1	8.592	8.834	8.674	8.613	8.639	8.583	8.609	8.47	8.438	8.411	-0.168	0.069
1175	Bicaudal D, isoform D OS=Drosophila melanogaster GN=BicD PE=1 SV=1	8.25	8.362	8.317	8.312	8.23	8.317	8.261	8.217	8.135	8.28	-0.052	0.451
1176	Serine/threonine-protein phosphatase 4 regulatory subunit 2 OS=Drosophila melanogaster GN=PPP4R2r PE=1 SV=2	8.686	8.828	8.802	8.946	8.687	8.761	8.797	8.544	8.546	8.263	-0.208	0.128
1177	Nuclear pore complex protein Nup160 homolog OS=Drosophila melanogaster GN=Nup160 PE=1 SV=1	8.234	8.085	8.211	8.159	8.113	8.209	8.374	8.454	8.441	8.454	0.226	0.026
1178	MIP05539p OS=Drosophila melanogaster GN=CG31195-RA PE=1 SV=2	9.09	9.229	9.219	9.064	9.14	9.087	9.177	9.091	9.083	9.205	-0.02	0.794
1179	MIP08680p OS=Drosophila melanogaster GN=vib PE=1 SV=1	9.228	9.066	9.086	9.029	9.025	9.135	9.385	9.393	9.466	9.456	0.28	0.023
1180	Phosphatidylinositol 4-kinase III alpha, isoform C OS=Drosophila melanogaster GN=PI4KIIIalpha PE=1 SV=3	8.26	8.5	8.291	8.357	8.286	8.173	8.084	7.982	7.796	7.843	-0.363	0.016
1181	CG3808 OS=Drosophila melanogaster GN=Dmel\CG3808 PE=1 SV=3	8.016	7.998	8.012	8.128	7.942	8.073	7.978	8.009	7.97	7.794	-0.054	0.507
1182	GH19076p OS=Drosophila melanogaster GN=Lpin PE=1 SV=1	9.299	9.408	9.407	9.335	9.488	9.289	9.261	9.193	9.163	9.137	-0.179	0.036
1183	Beta-hexosaminidase OS=Drosophila melanogaster GN=Hexo2 PE=1 SV=1	8.213	8.154	8.068	8.268	7.998	8.351	8.168	8.182	8.11	8.299	0.082	0.369
1184	Eip55E, isoform A OS=Drosophila melanogaster GN=Eip55E PE=1 SV=1	8.906	8.673	8.744	8.673	8.799	8.758	9.012	9.113	9.281	9.559	0.385	0.045
1185	MIP15344p OS=Drosophila melanogaster GN=RpL28 PE=1 SV=1	10.001	8.968	9.772	9.332	9.426	9.736	9.996	10.349	10.68	10.852	0.823	0.03
1186	EG:56G7.1 protein OS=Drosophila melanogaster GN=Mur2B PE=4 SV=2	6.864	6.971	7.232	7.188	6.243	7.353	7.795	7.704	7.691	7	0.609	0.046
1187	60S ribosomal protein L13 OS=Drosophila melanogaster GN=RpL13 PE=1 SV=1	10.213	10.376	10.197	10.265	10.105	10.444	10.267	10.206	10.233	10.29	0.057	0.511
1188	Transcription elongation factor SPT5 OS=Drosophila melanogaster GN=Spt5 PE=1 SV=1	7.982	8.065	7.856	8.017	7.969	7.989	7.891	7.728	7.84	7.844	-0.12	0.151
1189	Rho-associated protein kinase OS=Drosophila melanogaster GN=Rok PE=1 SV=1	9.233	9.325	9.359	9.35	9.245	9.292	9.289	9.238	9.14	9.04	-0.103	0.213
1190	Probable prefoldin subunit 5 OS=Drosophila melanogaster GN=Pfdn5 PE=2 SV=1	8.859	8.812	8.795	8.78	8.839	8.801	8.949	9.088	9.212	9.163	0.226	0.05
1191	40S ribosomal protein S5b OS=Drosophila melanogaster GN=RpS5b PE=2 SV=1	8.515	7.231	7.94	7.55	7.691	8.451	8.688	8.998	9.407	9.413	1.206	0.012
1192	Rad50, isoform E OS=Drosophila melanogaster GN=rad50 PE=1 SV=1	8.167	8.279	8.362	8.363	8.126	8.472	8.348	8.272	8.207	7.982	-0.003	0.98
1193	Chitinase-like protein Idgf2 OS=Drosophila melanogaster GN=Idgf2 PE=1 SV=1	9.087	9.006	9.051	9.06	9.08	9.444	9.341	9.54	9.609	9.715	0.473	0.004
1194	C-terminal binding protein, isoform H OS=Drosophila melanogaster GN=CtBP PE=1 SV=1	9.343	9.372	9.404	9.329	9.293	9.251	9.308	9.273	9.288	9.283	-0.067	0.248
1195	Uncharacterized protein OS=Drosophila melanogaster GN=Dmel\CG11458 PE=4 SV=1	8.934	9.482	9.247	9.208	8.993	8.823	8.952	8.685	8.512	8.374	-0.503	0.022
1196	Heavy metal tolerance factor 1 OS=Drosophila melanogaster GN=Hmt-1 PE=1 SV=1	8.878	8.955	8.994	8.952	8.891	8.795	8.782	8.62	8.517	8.402	-0.311	0.021
1197	Mo25, isoform B OS=Drosophila melanogaster GN=Mo25 PE=4 SV=1	9.57	9.645	9.592	9.614	9.495	9.553	9.572	9.585	9.699	10.027	0.104	0.369
1198	FI05490p OS=Drosophila melanogaster GN=Sara PE=1 SV=1	6.923	6.907	6.824	7.091	6.99	6.82	6.745	6.725	6.544	6.548	-0.27	0.025
1199	Eukaryotic translation initiation factor 5A OS=Drosophila melanogaster GN=eIF-5A PE=2 SV=2	10.462	10.411	10.514	10.371	10.341	10.367	10.529	10.559	10.569	10.661	0.117	0.168
1200	CG6726, isoform A OS=Drosophila melanogaster GN=CG6726 PE=1 SV=2	9.5	9.193	9.284	9.172	9.347	9.344	9.432	9.951	10.058	10.4	0.538	0.049
1201	CG5915 protein OS=Drosophila melanogaster GN=Rab7 PE=1 SV=1	9.475	8.81	8.995	8.769	9.014	9.15	9.397	9.697	9.906	10.14	0.645	0.032
1202	Odorant-binding protein 99c, isoform B OS=Drosophila melanogaster GN=Obp99c PE=1 SV=1	4.955	4.983	5.275	5.247	4.87	5.194	5.022	4.437	4.359	4.027	-0.459	0.101
1203	GH06271p OS=Drosophila melanogaster GN=Mms19 PE=1 SV=1	8.223	8.238	8.159	8.138	8.089	8.139	8.196	8.324	8.344	8.204	0.072	0.342
1204	LD24793p OS=Drosophila melanogaster GN=Ref1 PE=1 SV=1	8.533	8.618	8.581	8.536	8.4	8.44	8.454	8.31	8.278	8.366	-0.164	0.059
1205	THUMP domain-containing protein 1 homolog OS=Drosophila melanogaster GN=CG15014 PE=1 SV=2	9.128	9.276	9.258	9.205	9.207	9.034	9.093	8.929	8.828	8.669	-0.304	0.023
1206	La-related protein CG11505 OS=Drosophila melanogaster GN=CG11505 PE=1 SV=2	7.309	7.652	7.431	7.574	7.466	7.565	7.433	7.245	7.137	7.132	-0.184	0.16
1207	CG2807, isoform A OS=Drosophila melanogaster GN=Sf3b1 PE=1 SV=2	8.808	8.876	8.701	8.807	8.793	8.773	8.841	8.838	8.824	8.74	0.006	0.93
1208	Spermidine synthase, isoform A OS=Drosophila melanogaster GN=SpdS PE=1 SV=1	8.992	8.656	8.657	8.544	8.76	8.726	8.943	9.1	9.172	9.213	0.309	0.053
1209	RIC-3, isoform C OS=Drosophila melanogaster GN=RIC-3 PE=1 SV=4	6.828	7.398	7.122	7.37	7.262	7.37	6.398	6.203	6.087	6.367	-0.711	0.036
1210	Heterochromatin protein 1 OS=Drosophila melanogaster GN=Su(var)205 PE=1 SV=2	8.714	8.891	8.966	8.938	8.824	8.884	8.88	8.698	8.486	8.335	-0.21	0.15
1211	DNA topoisomerase 2 OS=Drosophila melanogaster GN=Top2 PE=1 SV=1	8.736	9.289	9.028	9.223	8.831	9.003	8.958	8.684	8.447	8.235	-0.356	0.107
1212	Actin-related protein 2/3 complex subunit 2 OS=Drosophila melanogaster GN=Arpc2 PE=2 SV=2	8.777	8.685	8.758	8.629	8.791	8.792	8.888	8.792	8.827	8.731	0.078	0.262
1213	Angiotensin-converting enzyme OS=Drosophila melanogaster GN=Ance PE=1 SV=3	9.028	9.343	9.134	9.189	9.107	9.066	9.105	9.093	9.109	9.154	-0.055	0.498
1214	Decapping protein 1, isoform A OS=Drosophila melanogaster GN=DCP1 PE=1 SV=1	8.451	8.26	8.226	8.247	8.293	8.206	8.377	8.376	8.339	8.213	0.007	0.939
1215	EG:BACN32G11.3 protein OS=Drosophila melanogaster GN=Lrpprc2 PE=1 SV=1	9.258	9.351	9.273	9.188	9.25	9.098	8.818	8.772	8.865	8.933	-0.366	0.008
1216	Heterogeneous nuclear ribonucleoprotein at 98DE, isoform F OS=Drosophila melanogaster GN=Hrb98DE PE=1 SV=1	7.508	7.395	7.53	7.43	7.632	6.129	6.11	6.056	6.003	5.77	-1.486	0
1217	Ubiquitin carboxyl-terminal hydrolase 64E OS=Drosophila melanogaster GN=Ubp64E PE=1 SV=2	8.295	8.359	8.311	8.219	8.303	8.189	8.248	8.201	8.151	8.127	-0.114	0.091
1218	FI17817p1 OS=Drosophila melanogaster GN=Tango5 PE=1 SV=1	6.537	6.279	6.689	6.666	6.246	6.697	6.39	6.413	6.502	6.499	0.017	0.907
1219	Alpha-Esterase-5, isoform A OS=Drosophila melanogaster GN=alpha-Est5 PE=1 SV=1	5.69	5.151	4.993	5.033	5.051	5.235	5.701	6.107	6.191	6.236	0.71	0.028
1220	Larval serum protein 1 beta, isoform B OS=Drosophila melanogaster GN=Lsp1beta PE=4 SV=1	8.321	8.353	8.038	8.668	8.004	9.455	8.462	9.224	9.368	8.906	0.806	0.018
1221	CG3226 OS=Drosophila melanogaster GN=CG3226 PE=1 SV=1	8.766	8.509	8.663	8.552	8.454	8.571	8.771	9.181	9.448	9.728	0.551	0.053
1222	PP2A-B', isoform Q OS=Drosophila melanogaster GN=PP2A-B' PE=1 SV=1	9.009	9.128	9.173	9.253	9.072	9.09	8.959	8.877	8.787	8.713	-0.242	0.042
1223	V-type proton ATPase subunit D 1 OS=Drosophila melanogaster GN=Vha36-1 PE=2 SV=1	8.781	7.935	8.372	8.186	8.362	8.898	8.979	9.277	9.512	9.661	0.938	0.009
1224	Ferritin OS=Drosophila melanogaster GN=Fer1HCH PE=1 SV=1	9.926	9.897	9.84	9.817	9.883	9.851	10.195	10.069	10.147	10.337	0.247	0.045
1225	CG1665 OS=Drosophila melanogaster GN=CG1665-RA PE=1 SV=1	8.379	8.405	8.39	8.508	8.485	8.413	8.344	8.461	8.562	8.635	0.05	0.561
1226	CG4984, isoform C OS=Drosophila melanogaster GN=CG4984-RC PE=2 SV=1	8.211	8.021	8.171	8.04	8.187	8.164	8.196	8.136	8.28	8.466	0.122	0.208
1227	LD11581p OS=Drosophila melanogaster GN=Pmp70 PE=1 SV=2	8.941	8.898	9.035	8.891	9.06	9.005	9.068	9.052	9.038	9.083	0.084	0.218
1228	Nucleoporin at 44A, isoform A OS=Drosophila melanogaster GN=Nup44A PE=1 SV=1	9.298	9.319	9.316	9.296	9.247	9.214	9.349	9.388	9.39	9.261	0.025	0.719
1229	CG2246, isoform A OS=Drosophila melanogaster GN=CG2246-RA PE=1 SV=2	8.929	8.583	8.766	8.589	8.68	8.848	8.928	9.088	9.131	9.109	0.312	0.025
1230	AT08565p OS=Drosophila melanogaster GN=Txl PE=1 SV=1	8.946	9.105	9.049	9.036	9.069	9.059	8.911	8.693	8.643	8.457	-0.288	0.054
1231	Sulfhydryl oxidase OS=Drosophila melanogaster GN=CG4670 PE=1 SV=1	8.801	8.776	8.681	9.004	8.839	8.975	8.816	8.798	8.848	8.9	0.047	0.594
1232	CG4363 OS=Drosophila melanogaster GN=CG4363 PE=4 SV=1	7.583	7.966	7.511	7.6	8.107	7.797	7.609	7.702	7.847	7.879	0.014	0.938
1233	HL08110p OS=Drosophila melanogaster GN=Zasp66 PE=1 SV=1	5.69	5.256	5.548	5.167	5.554	5.832	5.67	6.29	6.562	6.996	0.827	0.026
1234	RNA polymerase II elongation factor, isoform B OS=Drosophila melanogaster GN=TfIIS PE=4 SV=1	8.109	8.131	8.143	8.03	8.069	8.071	8.167	8.108	8.021	7.978	-0.028	0.698
1235	Probable cytosolic iron-sulfur protein assembly protein Ciao1 OS=Drosophila melanogaster GN=Ciao1 PE=1 SV=1	8.27	8.089	8.189	8.171	8.263	7.981	8.14	8.249	8.294	8.402	0.017	0.883
1236	Cytoplasmic FMR1-interacting protein OS=Drosophila melanogaster GN=Sra-1 PE=1 SV=1	8.76	8.911	8.75	8.83	8.776	8.8	8.752	8.635	8.652	8.565	-0.125	0.127
1237	CG8771, isoform C OS=Drosophila melanogaster GN=CG8771 PE=1 SV=1	8.008	7.525	7.729	7.685	7.533	7.861	8.049	8.308	8.392	8.537	0.534	0.021
1238	Hsp90 co-chaperone Cdc37 OS=Drosophila melanogaster GN=Cdc37 PE=1 SV=1	9.476	9.351	9.45	9.372	9.286	9.428	9.6	9.609	9.555	9.562	0.163	0.053
1239	eIF2B-delta, isoform B OS=Drosophila melanogaster GN=eIF2Bdelta PE=1 SV=1	8.641	8.317	8.624	8.495	8.615	8.646	8.679	8.693	8.775	8.633	0.147	0.12
1240	Neuromusculin, isoform E OS=Drosophila melanogaster GN=nrm PE=4 SV=1	9.1	9.245	9.052	9.001	9.089	9.022	9.073	8.976	8.944	8.984	-0.097	0.196
1241	Serine/threonine-protein phosphatase PP2A OS=Drosophila melanogaster GN=mts PE=2 SV=1	8.544	8.681	8.565	8.546	8.487	8.59	8.689	8.659	8.62	8.457	0.038	0.63
1242	Serine-arginine protein 55 OS=Drosophila melanogaster GN=B52 PE=1 SV=4	9.505	9.374	9.464	9.446	9.423	9.349	9.495	9.506	9.599	9.639	0.075	0.352
1243	Uncharacterized protein, isoform D OS=Drosophila melanogaster GN=CG31368 PE=1 SV=2	8.242	8.398	8.211	8.423	8.264	8.202	8.292	8.221	8.127	7.887	-0.162	0.139
1244	1,2-dihydroxy-3-keto-5-methylthiopentene dioxygenase OS=Drosophila melanogaster GN=Adi1 PE=2 SV=2	9.239	9.064	9.142	9.02	9.168	8.983	8.958	9.007	9.038	9.029	-0.124	0.098
1245	Carbonic anhydrase 1 OS=Drosophila melanogaster GN=CAH1 PE=1 SV=1	9.268	9.47	9.349	9.188	9.389	8.866	9.025	8.806	8.817	8.856	-0.459	0.004
1246	Alpha-Esterase-5, isoform B OS=Drosophila melanogaster GN=alpha-Est5 PE=1 SV=1	7.19	6.582	6.985	6.565	6.997	6.888	7.437	7.722	7.787	7.763	0.656	0.028
1247	Uncharacterized protein, isoform B OS=Drosophila melanogaster GN=CG16817 PE=1 SV=1	8.931	9.014	9.092	9.045	9.062	8.9	9.024	8.986	9.3	9.912	0.196	0.363
1248	Serine/threonine-protein phosphatase alpha-1 isoform OS=Drosophila melanogaster GN=Pp1alpha-96A PE=1 SV=1	7.772	8.204	7.965	7.891	7.993	7.674	7.893	7.844	7.811	7.982	-0.124	0.264
1249	Glutamate oxaloacetate transaminase 1, isoform B OS=Drosophila melanogaster GN=Got1 PE=1 SV=1	8.925	8.808	8.82	8.755	8.824	8.878	8.97	9.034	9.063	9.07	0.177	0.04
1250	BcDNA.GH02901 OS=Drosophila melanogaster GN=pdgy PE=1 SV=2	8.907	8.609	8.689	8.62	8.752	8.764	8.929	9.059	9.123	9.187	0.297	0.034
1251	Guanine nucleotide-binding protein-like 3 homolog OS=Drosophila melanogaster GN=Ns1 PE=1 SV=2	9.162	9.023	9.121	9.046	8.995	9.017	8.888	8.727	8.788	8.857	-0.214	0.034
1252	Activator of SUMO 1 OS=Drosophila melanogaster GN=Aos1 PE=1 SV=1	9.022	8.493	8.83	8.701	8.642	9.003	9.117	9.262	9.282	9.245	0.444	0.015
1253	Reticulon-like protein OS=Drosophila melanogaster GN=Rtnl1 PE=1 SV=1	5.23	4.458	4.287	4.956	4.865	5.202	5.067	5.621	6.339	6.739	1.034	0.036
1254	Inositol-1-monophosphatase OS=Drosophila melanogaster GN=142335_at PE=1 SV=1	8.965	9.019	8.978	8.921	9.012	8.952	8.962	9.033	8.949	8.993	-0.001	0.983
1255	Multiprotein bridging factor 1, isoform E OS=Drosophila melanogaster GN=mbf1 PE=1 SV=1	9.289	9.328	9.32	9.391	9.209	9.351	9.299	9.264	9.285	9.262	-0.015	0.828
1256	LD23303p OS=Drosophila melanogaster GN=tst PE=2 SV=2	8.271	8.078	8.158	8.146	8.093	8.422	8.299	8.356	8.373	8.328	0.206	0.022
1257	Ubiquitinyl hydrolase 1 OS=Drosophila melanogaster GN=Usp16-45 PE=1 SV=1	8.413	8.726	8.536	8.729	8.498	8.415	8.313	8.117	8.176	8.013	-0.374	0.019
1258	Wings up A, isoform J OS=Drosophila melanogaster GN=wupA PE=1 SV=1	4.282	7.181	6.599	6.661	4.702	6.565	6.959	6.643	6.566	8.776	1.217	0.144
1259	CG5789, isoform A OS=Drosophila melanogaster GN=CG5789-RA PE=1 SV=2	8.097	8.19	8.151	8.159	8.084	8.125	8.049	8.003	7.943	8.056	-0.101	0.142
1260	Transglutaminase, isoform B OS=Drosophila melanogaster GN=Tg PE=1 SV=1	8.417	8.35	8.428	8.135	8.327	8.315	8.441	8.651	8.793	9.007	0.31	0.074
1261	Structural maintenance of chromosomes protein OS=Drosophila melanogaster GN=glu PE=1 SV=1	6.777	6.943	7.096	7.06	6.938	7.193	7.113	7.012	6.988	6.748	0.048	0.695
1262	LD43683p OS=Drosophila melanogaster GN=obst-A PE=1 SV=2	9.101	9.31	9.257	9.236	9.264	9.019	8.948	8.676	8.59	8.614	-0.464	0.011
1263	CG9617 protein OS=Drosophila melanogaster GN=Sgt1 PE=1 SV=1	8.695	8.702	8.604	8.703	8.603	8.694	8.823	8.889	8.82	8.707	0.125	0.101
1264	Amidophosphoribosyltransferase OS=Drosophila melanogaster GN=Prat PE=1 SV=2	8.289	8.332	8.295	8.422	8.197	7.814	8.137	7.947	7.889	7.676	-0.414	0.011
1265	Exocyst complex component 2 OS=Drosophila melanogaster GN=Sec5 PE=2 SV=1	8.194	8.363	8.433	8.32	8.209	8.303	8.304	8.137	8.187	8.06	-0.105	0.249
1266	MICOS complex subunit MIC13 homolog QIL1 OS=Drosophila melanogaster GN=QIL1 PE=2 SV=1	9.049	8.743	8.938	8.826	8.988	9.116	9.025	9.043	9.161	9.339	0.228	0.051
1267	TFIIF-interacting CTD phosphatase, isoform A OS=Drosophila melanogaster GN=Fcp1 PE=1 SV=1	7.79	8.254	8.041	8.145	8.031	8.126	8.085	7.916	7.764	7.643	-0.145	0.316
1268	Syntaxin 1A, isoform B OS=Drosophila melanogaster GN=Syx1A PE=3 SV=1	9.011	9.163	9.022	8.992	9.096	8.837	8.901	8.973	8.895	9.115	-0.112	0.186
1269	Uncharacterized protein, isoform A OS=Drosophila melanogaster GN=BG:DS01759.2 PE=1 SV=1	7.619	7.75	7.641	8.122	7.772	8.558	7.646	7.897	7.923	8.037	0.231	0.259
1270	CG1824 OS=Drosophila melanogaster GN=CG1824 PE=1 SV=1	8.369	8.231	8.164	8.077	8.329	8.178	8.223	8.16	8.208	8.249	-0.031	0.719
1271	DSec61alpha OS=Drosophila melanogaster GN=Sec61alpha PE=1 SV=1	10.088	9.811	9.887	9.777	9.856	9.869	10.023	10.092	10.107	10.019	0.138	0.151
1272	Cullin 2, isoform A OS=Drosophila melanogaster GN=Cul2 PE=1 SV=3	7.632	7.263	7.557	7.478	7.459	7.591	7.677	7.844	7.88	7.923	0.305	0.028
1273	Phosphoethanolamine cytidylyltransferase, isoform D OS=Drosophila melanogaster GN=Pect PE=1 SV=2	8.436	8.287	8.486	8.592	8.442	8.859	8.464	8.796	8.846	8.555	0.255	0.056
1274	Eukaryotic translation initiation factor 3 subunit F-1 OS=Drosophila melanogaster GN=eIF3-S5-1 PE=2 SV=1	8.136	7.939	7.839	7.834	7.94	7.723	8.146	8.413	8.64	8.985	0.444	0.098
1275	CG7546, isoform D OS=Drosophila melanogaster GN=anon-EST:Liang-2.45 PE=1 SV=1	7.507	7.411	7.574	7.635	7.568	7.541	7.478	7.442	7.448	7.403	-0.076	0.294
1276	40S ribosomal protein S13 OS=Drosophila melanogaster GN=RpS13 PE=1 SV=3	11.145	10.64	10.954	10.718	10.801	11.05	11.22	11.306	11.403	11.42	0.428	0.019
1277	LD24721p OS=Drosophila melanogaster GN=Sgt PE=1 SV=1	8.807	8.495	8.547	8.443	8.605	8.647	8.791	9.269	9.488	9.834	0.626	0.04
1278	Huntingtin, isoform A OS=Drosophila melanogaster GN=htt PE=1 SV=1	6.912	7.97	7.692	7.785	6.958	7.674	7.462	7.391	7.185	7.301	-0.061	0.834
1279	BcDNA.LD08534 OS=Drosophila melanogaster GN=dUTPase PE=1 SV=1	6.834	5.899	6.337	6.567	6.221	6.274	6.985	6.889	6.892	6.665	0.369	0.129
1280	IP12282p OS=Drosophila melanogaster GN=CG31104 PE=2 SV=2	8.719	8.93	8.648	8.651	9.021	8.655	8.576	8.694	8.818	9.194	-0.006	0.97
1281	Ornithine aminotransferase, mitochondrial OS=Drosophila melanogaster GN=Oat PE=2 SV=1	9.422	9.296	9.359	9.237	9.389	9.378	9.224	9.341	9.623	9.519	0.076	0.453
1282	Sarcomere length short, isoform B OS=Drosophila melanogaster GN=sals PE=1 SV=2	8.352	7.977	8.262	8.071	8.333	7.817	8.069	8.135	7.983	8.558	-0.087	0.617
1283	CG6617 OS=Drosophila melanogaster GN=CG6617 PE=1 SV=1	8.629	8.513	8.549	8.538	8.418	8.556	8.806	8.997	9.107	9.053	0.375	0.024
1284	Inhibitor-2, isoform B OS=Drosophila melanogaster GN=I-2 PE=1 SV=1	7.403	7.248	7.61	7.54	7.539	7.656	7.312	7.613	7.674	7.734	0.13	0.286
1285	Nicalin OS=Drosophila melanogaster GN=Q9VKZ7_DROME PE=1 SV=2	8.487	8.217	8.194	8.174	8.458	8.44	8.528	8.719	8.679	8.797	0.327	0.027
1286	Cuticular protein 72Ec OS=Drosophila melanogaster GN=Cpr72Ec PE=1 SV=1	9.12	8.503	8.614	8.531	9.178	8.793	8.616	8.72	8.854	9.469	0.101	0.686
1287	CG1518, isoform A OS=Drosophila melanogaster GN=Stt3A PE=1 SV=1	9.008	8.829	8.863	8.853	8.772	9.035	9.055	9.121	9.074	9.084	0.209	0.023
1288	IP16409p OS=Drosophila melanogaster GN=scf PE=1 SV=2	9.029	9.161	9.073	9.102	9.143	9.081	8.918	8.807	8.678	8.658	-0.273	0.033
1289	RH40737p OS=Drosophila melanogaster GN=Dmel\CG11594 PE=1 SV=1	9.413	9.303	9.086	9.119	9.388	8.706	8.729	8.957	8.972	9.077	-0.373	0.021
1290	RH02809p OS=Drosophila melanogaster GN=stai PE=1 SV=1	9.161	8.835	9.274	9.143	8.733	9.331	9.526	9.585	9.475	9.107	0.376	0.043
1291	Mesencephalic astrocyte-derived neurotrophic factor homolog OS=Drosophila melanogaster GN=Manf PE=2 SV=2	9.013	9.207	9.008	9.156	9.082	9.089	9.082	8.958	8.838	8.695	-0.161	0.15
1292	CG8128, isoform A OS=Drosophila melanogaster GN=CG8128 PE=2 SV=1	9.065	9.114	9.055	8.921	9.051	8.846	8.911	8.981	8.955	9.133	-0.076	0.361
1293	FI06027p OS=Drosophila melanogaster GN=TrpRS PE=1 SV=1	8.562	7.779	8.119	7.94	8.028	8.277	8.654	8.854	9.178	9.226	0.752	0.022
1294	CG8149 OS=Drosophila melanogaster GN=CG8149 PE=1 SV=1	8.872	9.139	8.991	8.988	8.912	8.783	8.845	8.766	8.662	8.671	-0.235	0.025
1295	LIM and SH3 domain protein Lasp OS=Drosophila melanogaster GN=Lasp PE=1 SV=2	8.667	8.401	8.651	8.438	8.652	8.625	8.523	8.626	8.517	8.45	-0.013	0.897
1296	LD41433p OS=Drosophila melanogaster GN=eIF2Bepsilon PE=1 SV=1	8.074	8.045	8.087	8.127	8.074	8.116	8.165	7.983	8.043	8.096	0	0.996
1297	Actin-related protein 2 OS=Drosophila melanogaster GN=Arp2 PE=2 SV=3	8.637	8.615	8.662	8.569	8.528	8.553	8.553	8.591	8.562	8.603	-0.03	0.631
1298	LP07226p OS=Drosophila melanogaster GN=mge PE=1 SV=1	9.089	9.066	9.095	9.058	9.007	8.864	9.038	8.933	8.945	8.814	-0.144	0.064
1299	RE58433p OS=Drosophila melanogaster GN=CT31762 PE=1 SV=1	8.452	8.548	8.417	8.421	8.512	8.461	8.557	8.466	8.564	8.444	0.029	0.679
1300	Elongator complex protein 1 OS=Drosophila melanogaster GN=Elp1 PE=1 SV=1	8.538	8.964	8.683	8.792	8.661	8.591	8.711	8.552	8.584	8.37	-0.166	0.157
1301	Deoxyuridine triphosphatase, isoform B OS=Drosophila melanogaster GN=dUTPase PE=1 SV=1	6.097	5.599	5.888	5.415	6.036	5.942	6.112	6.774	7.169	7.521	0.896	0.04
1302	LD41023p OS=Drosophila melanogaster GN=mRpS29 PE=1 SV=1	8.547	8.659	8.593	8.559	8.472	8.417	8.687	8.639	8.814	8.718	0.089	0.358
1303	CG6745 OS=Drosophila melanogaster GN=Dmel\CG6745 PE=1 SV=1	8.754	8.851	8.85	8.896	8.671	8.584	8.762	8.62	8.575	8.286	-0.239	0.056
1304	SD02021p OS=Drosophila melanogaster GN=Dmel\CG10672 PE=1 SV=1	8.95	8.641	8.771	8.577	8.7	8.956	9.01	9.034	9.053	9.097	0.302	0.017
1305	Protein unc-13 homolog 4B OS=Drosophila melanogaster GN=stac PE=1 SV=5	8.771	8.914	8.764	8.749	8.953	8.753	8.718	8.578	8.612	8.508	-0.196	0.049
1306	Protein NDUFAF4 homolog OS=Drosophila melanogaster GN=CG11722 PE=2 SV=1	7.868	7.851	7.871	7.818	7.889	7.878	7.844	7.985	7.899	7.965	0.055	0.378
1307	Arginine methyltransferase 3, isoform A OS=Drosophila melanogaster GN=Art3 PE=1 SV=1	8.892	9.027	9.075	9.1	8.994	9.013	8.994	8.87	8.817	8.57	-0.165	0.15
1308	60S ribosomal protein L32 OS=Drosophila melanogaster GN=RpL32 PE=1 SV=3	9.351	8.235	8.94	8.525	8.618	9.143	9.439	9.832	10.157	10.361	1.053	0.019
1309	Burgundy, isoform B OS=Drosophila melanogaster GN=bur PE=1 SV=3	8.655	8.419	8.574	8.493	8.524	8.493	8.711	8.752	8.853	8.907	0.21	0.069
1310	Uncharacterized protein, isoform A OS=Drosophila melanogaster GN=Dmel\CG10289 PE=1 SV=2	7.453	7.61	7.607	7.555	7.485	7.472	7.513	7.411	7.26	7.083	-0.194	0.094
1311	LD30995p OS=Drosophila melanogaster GN=CG10098 PE=1 SV=1	8.6	8.873	8.705	8.838	8.791	8.626	8.614	8.376	8.457	8.476	-0.251	0.028
1312	Peptide deformylase OS=Drosophila melanogaster GN=CG31373 PE=3 SV=1	8.744	9.005	8.753	8.828	8.958	8.859	8.661	8.669	8.63	8.546	-0.185	0.081
1313	Glutaminase, isoform F OS=Drosophila melanogaster GN=GLS PE=1 SV=1	8.622	8.629	8.414	8.502	8.422	8.489	8.377	8.52	8.398	8.325	-0.096	0.258
1314	CG5126 OS=Drosophila melanogaster GN=Dmel\CG5126 PE=1 SV=1	8.797	8.61	8.741	8.617	8.703	8.965	9.028	9.04	9.118	9.135	0.364	0.005
1315	Alpha-soluble NSF attachment protein OS=Drosophila melanogaster GN=alphaSnap PE=1 SV=1	8.399	8.263	8.383	8.099	8.311	8.157	8.493	8.686	8.848	9.005	0.347	0.08
1316	GH09868p OS=Drosophila melanogaster GN=TBPH PE=1 SV=1	7.312	7.565	7.58	7.536	7.609	7.353	7.284	7.141	6.961	6.694	-0.434	0.026
1317	Myosin light chain cytoplasmic, isoform B OS=Drosophila melanogaster GN=Mlc-c PE=4 SV=1	8.08	7.917	8.118	7.817	8.307	7.871	7.901	7.932	7.942	8.278	-0.063	0.652
1318	FI01544p OS=Drosophila melanogaster GN=Rab1 PE=1 SV=1	8.886	8.715	8.803	8.758	8.685	8.694	8.739	8.736	8.671	8.44	-0.113	0.217
1319	Probable cytochrome P450 12d1 proximal, mitochondrial OS=Drosophila melanogaster GN=Cyp12d1-p PE=2 SV=3	7.55	7.723	7.598	7.352	7.752	7.451	7.41	7.039	7.275	7.727	-0.214	0.184
1320	CG1444 OS=Drosophila melanogaster GN=spidey PE=1 SV=1	8.97	8.52	8.67	8.506	8.671	8.678	8.965	9.027	9.092	9.318	0.349	0.052
1321	Phosphomannomutase 45A OS=Drosophila melanogaster GN=Pmm45A PE=1 SV=1	8.237	8.167	8.116	7.971	8.242	8.166	8.248	8.427	8.368	8.424	0.18	0.082
1322	GH12714p OS=Drosophila melanogaster GN=PpD3 PE=1 SV=1	9.428	9.296	9.377	9.215	9.231	9.338	9.558	9.599	9.561	9.36	0.174	0.084
1323	EG:52C10.4 protein OS=Drosophila melanogaster GN=Ubc10 PE=1 SV=1	9.196	9.117	9.192	9.115	9.182	9.171	9.202	9.117	9.057	9.073	-0.036	0.58
1324	Superoxide dismutase [Cu-Zn] OS=Drosophila melanogaster GN=Ccs PE=1 SV=1	7.541	7.383	7.298	7.423	7.457	7.484	7.441	7.552	7.504	7.424	0.061	0.414
1325	Rae1 OS=Drosophila melanogaster GN=Rae1 PE=1 SV=1	8.272	8.034	8.13	8.211	8.109	8.224	8.351	8.384	8.51	8.447	0.232	0.031
1326	LD22662p OS=Drosophila melanogaster GN=SNF4Agamma PE=1 SV=2	7.815	8.204	7.839	8.002	8.04	7.896	7.685	7.564	7.546	7.438	-0.354	0.028
1327	Proteasome subunit alpha type-4 OS=Drosophila melanogaster GN=Prosalpha3 PE=1 SV=2	8.969	8.864	8.919	8.79	8.62	8.722	9.157	9.429	9.471	9.713	0.466	0.05
1328	60S ribosomal protein L19 OS=Drosophila melanogaster GN=RpL19 PE=1 SV=2	8.618	8.076	8.594	8.158	8.203	8.511	8.762	9.011	9.347	10.079	0.812	0.039
1329	CG2145, isoform B OS=Drosophila melanogaster GN=CG2145 PE=4 SV=1	9.409	9.412	9.377	9.365	9.518	9.281	9.294	9.442	9.731	10.062	0.146	0.413
1330	Mushroom-body expressed, isoform K OS=Drosophila melanogaster GN=mub PE=1 SV=1	8.758	8.69	8.727	8.506	8.528	8.644	8.8	8.913	8.862	8.81	0.164	0.099
1331	UMP-CMP kinase OS=Drosophila melanogaster GN=Dak1 PE=1 SV=1	9.631	9.279	9.24	9.007	9.245	9.287	9.486	9.756	9.881	10.192	0.44	0.064
1332	Dolichyl-diphosphooligosaccharide--protein glycosyltransferase subunit 1 OS=Drosophila melanogaster GN=Dmel\CG33303 PE=1 SV=1	8.85	8.654	8.748	8.775	8.666	8.863	8.965	8.944	9.103	9.211	0.279	0.024
1333	Casein kinase II subunit beta OS=Drosophila melanogaster GN=CkIIbeta PE=2 SV=2	8.652	8.246	8.564	8.368	8.49	8.534	8.777	8.906	8.903	8.849	0.33	0.029
1334	Dystroglycan, isoform D OS=Drosophila melanogaster GN=Dg PE=1 SV=1	8.758	8.923	8.872	8.889	8.859	8.847	8.856	8.813	8.921	8.958	0.019	0.796
1335	Neprilysin 2, isoform B OS=Drosophila melanogaster GN=Nep2 PE=1 SV=1	7.093	6.838	6.849	6.834	6.973	7.166	7.152	7.05	7.059	7.072	0.182	0.052
1336	Autophagy-related 7, isoform A OS=Drosophila melanogaster GN=Atg7 PE=1 SV=1	8.584	8.673	8.7	8.49	8.709	8.55	8.702	9.029	9.096	9.287	0.302	0.09
1337	Hepatocyte growth factor-regulated tyrosine kinase substrate OS=Drosophila melanogaster GN=Hrs PE=1 SV=1	8.245	8.278	8.396	8.333	8.398	8.359	8.378	8.143	8.212	8.031	-0.105	0.277
1338	PNUTS, isoform D OS=Drosophila melanogaster GN=PNUTS PE=1 SV=1	5.521	5.417	5.801	5.64	5.708	5.584	5.57	5.621	5.376	5.404	-0.106	0.327
1339	Evolutionarily conserved signaling intermediate in Toll pathway, mitochondrial OS=Drosophila melanogaster GN=ECSIT PE=1 SV=2	7.354	7.537	7.509	7.437	7.431	7.251	7.325	7.271	7.201	7.105	-0.223	0.023
1340	Alpha-mannosidase OS=Drosophila melanogaster GN=LManI PE=3 SV=1	8.024	7.979	7.898	7.912	7.929	7.818	7.898	7.989	8.04	8.063	0.014	0.874
1341	DNA topoisomerase 1 OS=Drosophila melanogaster GN=Top1 PE=1 SV=1	8.662	8.664	8.661	8.663	8.513	8.593	8.782	8.67	8.556	8.211	-0.07	0.58
1342	Proteasome subunit beta type OS=Drosophila melanogaster GN=Prosbeta2 PE=1 SV=1	8.787	8.563	8.723	8.542	8.526	8.704	8.919	9.238	9.313	9.342	0.475	0.023
1343	RH45712p OS=Drosophila melanogaster GN=Dmel\CG14109 PE=1 SV=1	8.494	8.351	8.47	8.304	8.487	8.516	8.356	8.411	8.561	8.884	0.125	0.315
1344	LD41918p OS=Drosophila melanogaster GN=Ranbp11 PE=2 SV=1	6.558	6.251	6.161	6.296	5.929	6.417	6.1	6.429	6.235	5.725	-0.058	0.774
1345	Exo84 ortholog, isoform B OS=Drosophila melanogaster GN=Exo84 PE=1 SV=1	7.524	7.551	7.509	7.496	7.461	7.611	7.44	7.415	7.467	7.588	-0.004	0.963
1346	Trypsin alpha OS=Drosophila melanogaster GN=alphaTry PE=2 SV=1	8.085	7.791	7.822	7.656	7.987	7.843	7.867	8.309	8.297	8.607	0.316	0.114
1347	GH22266p OS=Drosophila melanogaster GN=Dmel\CG13907 PE=1 SV=1	8.416	8.105	8.295	8.195	8.37	8.304	8.295	8.458	8.509	8.614	0.16	0.149
1348	RE01652p OS=Drosophila melanogaster GN=CG12171 PE=1 SV=1	8.232	8.124	8.201	8.228	8.326	8.186	8.312	8.262	8.203	8.128	-0.004	0.963
1349	GEO09626p1 OS=Drosophila melanogaster GN=ND-MLRQ PE=1 SV=1	9.759	9.204	9.425	9.077	9.334	9.342	9.766	9.967	10.07	10.409	0.551	0.047
1350	Uncharacterized protein, isoform A OS=Drosophila melanogaster GN=2D9 PE=4 SV=1	8.933	9.007	8.986	8.892	9.004	8.68	8.726	8.514	8.568	8.54	-0.359	0.005
1351	40S ribosomal protein S6 OS=Drosophila melanogaster GN=RpS6 PE=1 SV=1	5.03	5.131	5.246	4.751	4.898	5.365	5.555	5.288	5.224	5.141	0.304	0.05
1352	CG8132 OS=Drosophila melanogaster GN=CG8132 PE=1 SV=1	8.706	8.092	8.321	8.254	8.49	8.698	8.699	9.171	9.515	9.816	0.807	0.024
1353	DNA replication licensing factor Mcm7 OS=Drosophila melanogaster GN=Mcm7 PE=1 SV=1	8.465	8.152	8.41	8.261	7.996	8.563	8.827	8.96	8.97	8.845	0.576	0.008
1354	LD34157p OS=Drosophila melanogaster GN=CG10184 PE=1 SV=1	8.224	7.838	7.936	7.918	8.184	8.025	8.254	8.295	8.485	8.344	0.261	0.07
1355	Protein kinase, cAMP-dependent, regulatory subunit type 1, isoform V OS=Drosophila melanogaster GN=Pka-R1 PE=1 SV=1	7.42	7.821	7.75	7.745	7.863	7.537	7.429	7.312	7.171	7.204	-0.389	0.021
1356	Microtubule-associated protein OS=Drosophila melanogaster GN=tau PE=1 SV=1	9.086	9.449	9.21	9.33	9.338	9.068	8.843	8.64	8.373	8.343	-0.629	0.014
1357	CG3597, isoform B OS=Drosophila melanogaster GN=BVRA PE=1 SV=1	7.971	7.971	7.861	7.797	7.99	7.874	7.947	8.071	8.203	8.229	0.147	0.165
1358	Pre-mRNA-processing factor 39 OS=Drosophila melanogaster GN=CG1646 PE=1 SV=1	8.537	8.448	8.379	8.483	8.263	8.45	8.538	8.549	8.657	8.615	0.14	0.115
1359	CG4658, isoform A OS=Drosophila melanogaster GN=Dmel\CG4658 PE=1 SV=1	8.355	8.253	8.351	8.224	8.329	8.353	8.267	8.309	8.316	8.409	0.029	0.678
1360	Lipid droplet-associated hydrolase OS=Drosophila melanogaster GN=CG9186 PE=2 SV=1	8.178	8.176	8.186	7.944	8.318	8.384	8.225	8.5	8.485	8.184	0.195	0.101
1361	Transcription termination factor 2 OS=Drosophila melanogaster GN=lds PE=1 SV=2	7.774	7.937	7.988	8.097	7.814	7.985	8.145	8.029	7.97	7.736	0.051	0.66
1362	Glutamine:fructose-6-phosphate aminotransferase 1, isoform A OS=Drosophila melanogaster GN=Gfat1 PE=1 SV=2	7.426	7.706	7.71	7.662	7.506	7.603	7.493	7.28	7.168	7.221	-0.249	0.069
1363	Ribosomal protein L18, isoform B OS=Drosophila melanogaster GN=RpL18 PE=4 SV=1	8.889	8.672	8.804	8.566	8.651	8.82	8.973	9.034	9.485	9.887	0.524	0.051
1364	Phosphatidate cytidylyltransferase OS=Drosophila melanogaster GN=CdsA PE=1 SV=1	9.177	9.368	9.249	9.359	9.292	9.102	9.122	8.884	8.748	8.73	-0.372	0.018
1365	UDP-glucuronosyltransferase OS=Drosophila melanogaster GN=CT35071 PE=2 SV=1	9.54	9.685	9.627	9.633	9.599	9.634	9.54	9.374	9.289	9.351	-0.179	0.076
1366	Alien, isoform D OS=Drosophila melanogaster GN=alien PE=4 SV=1	8.671	8.364	8.641	8.429	8.532	8.578	8.774	8.808	8.858	8.834	0.243	0.041
1367	Uncharacterized protein, isoform D OS=Drosophila melanogaster GN=Dmel\CG18304 PE=4 SV=1	7.857	8.488	8.445	8.345	8.275	8.069	7.981	7.618	7.587	7.724	-0.486	0.026
1368	LD28127p OS=Drosophila melanogaster GN=PP2C PE=1 SV=1	7.927	7.879	8.044	7.958	7.874	7.942	8.166	8.151	8.054	7.872	0.101	0.264
1369	CG8586, isoform A OS=Drosophila melanogaster GN=CG8586-RA PE=1 SV=1	8.563	8.304	8.467	8.413	8.469	8.578	8.438	8.604	8.53	8.475	0.082	0.301
1370	Chorion protein S36 OS=Drosophila melanogaster GN=Cp36 PE=3 SV=2	7.16	6.072	7.149	6.864	6.628	7.684	7.794	7.994	7.985	7.917	1.1	0.006
1371	40S ribosomal protein S28 OS=Drosophila melanogaster GN=RpS28b PE=1 SV=2	8.904	8.882	8.914	8.874	8.94	8.865	8.923	8.537	8.721	8.596	-0.174	0.098
1372	Polypeptide N-acetylgalactosaminyltransferase 5 OS=Drosophila melanogaster GN=pgant5 PE=2 SV=2	7.992	8.071	7.942	8.025	8.078	8.249	8.161	8.043	7.896	7.725	-0.007	0.961
1373	Methionine aminopeptidase OS=Drosophila melanogaster GN=CG13630 PE=1 SV=1	8.385	8.668	8.461	8.51	8.441	8.472	8.391	8.359	8.388	8.287	-0.114	0.177
1374	Guanine nucleotide-binding protein subunit beta-1 OS=Drosophila melanogaster GN=Gbeta13F PE=1 SV=1	8.42	8.356	8.295	8.282	8.444	8.269	8.351	8.299	8.35	8.638	0.022	0.834
1375	Eyes shut, isoform E OS=Drosophila melanogaster GN=eys PE=4 SV=2	7.547	8.068	7.885	7.771	7.504	7.666	7.416	7.391	7.693	7.645	-0.193	0.201
1376	Crystallin, isoform A OS=Drosophila melanogaster GN=Crys PE=1 SV=2	8.436	7.977	8.068	7.911	8.546	7.883	7.91	7.754	7.562	8.155	-0.335	0.093
1377	GH08630p OS=Drosophila melanogaster GN=Ktl PE=1 SV=1	7.096	7.448	7.216	7.084	7.299	7.235	7.014	7.013	7.217	7.329	-0.067	0.574
1378	Secretory pathway calcium atpase, isoform G OS=Drosophila melanogaster GN=SPoCk PE=3 SV=1	8.995	9.11	9.084	8.96	8.996	8.944	8.819	8.613	8.693	8.676	-0.28	0.02
1379	Purine-rich binding protein-alpha, isoform B OS=Drosophila melanogaster GN=Pur-alpha PE=4 SV=2	8.67	8.905	8.805	8.659	8.823	8.638	8.688	8.459	8.501	8.485	-0.218	0.04
1380	GH22314p OS=Drosophila melanogaster GN=PhKgamma PE=2 SV=3	7.949	7.594	7.819	7.722	7.905	7.609	7.875	7.882	8.086	8.211	0.135	0.355
1381	Egalitarian, isoform B OS=Drosophila melanogaster GN=egl PE=1 SV=4	7.911	7.752	7.844	7.931	7.837	7.997	8	8.071	8	7.91	0.141	0.067
1382	GH18329p OS=Drosophila melanogaster GN=papi PE=1 SV=1	8.454	8.714	8.554	8.605	8.703	8.437	8.38	8.193	8.182	8.219	-0.324	0.016
1383	NADH dehydrogenase (Ubiquinone) SGDH subunit, isoform A OS=Drosophila melanogaster GN=ND-SGDH PE=1 SV=1	9.661	9.382	9.502	9.377	9.538	9.521	9.757	9.92	9.985	10.188	0.382	0.033
1384	RH60267p OS=Drosophila melanogaster GN=CG15096 PE=1 SV=1	8.257	7.924	8.111	7.997	8.02	8.303	8.292	8.496	8.66	8.726	0.434	0.016
1385	Cytochrome b-c1 complex subunit 7 OS=Drosophila melanogaster GN=UQCR-14 PE=1 SV=1	8.675	8.58	8.466	8.259	8.397	8.214	8.689	9.302	9.482	9.848	0.632	0.084
1386	Sideroflexin OS=Drosophila melanogaster GN=Sfxn1-3 PE=1 SV=1	9.444	9.193	9.342	9.128	9.355	9.336	9.286	9.581	9.655	9.821	0.243	0.099
1387	CG7518, isoform H OS=Drosophila melanogaster GN=CG7518 PE=1 SV=4	7.781	7.774	7.861	7.981	7.7	7.94	7.93	7.829	7.816	7.677	0.019	0.849
1388	GH12641p OS=Drosophila melanogaster GN=Gk1 PE=1 SV=1	8.364	8.129	8.181	7.946	8.275	8.116	8.224	8.506	8.684	8.857	0.298	0.116
1389	Protein kinase, cAMP-dependent, regulatory subunit type 1, isoform O OS=Drosophila melanogaster GN=Pka-R1 PE=1 SV=2	7.256	7.628	7.337	7.387	7.536	7.084	7.017	6.857	6.869	6.889	-0.486	0.005
1390	3-hydroxyisobutyryl-CoA hydrolase, mitochondrial OS=Drosophila melanogaster GN=CG5044-RB PE=1 SV=1	9.245	8.931	8.945	8.924	8.985	8.955	9.272	9.532	9.71	9.827	0.453	0.045
1391	RE08669p OS=Drosophila melanogaster GN=RpL6 PE=1 SV=1	10.375	9.749	10.045	9.799	9.855	10.047	10.448	10.591	10.676	10.56	0.5	0.028
1392	Probable cytochrome P450 12b2, mitochondrial OS=Drosophila melanogaster GN=Cyp12b2 PE=2 SV=2	8.058	8.121	8.191	8.055	8.259	8.169	8.074	7.998	7.963	8.169	-0.062	0.459
1393	CG3595 OS=Drosophila melanogaster GN=sqh PE=1 SV=1	8.375	8.221	8.259	8.226	8.635	8.265	8.352	8.192	8.373	8.81	0.055	0.739
1394	CG8187 OS=Drosophila melanogaster GN=CG8187 PE=1 SV=1	8.416	8.264	8.384	8.253	8.492	8.228	8.261	8.259	8.315	8.358	-0.077	0.322
1395	Larval serum protein 1 gamma chain OS=Drosophila melanogaster GN=Lsp1gamma PE=2 SV=2	6.528	6.933	6.695	9.299	6.849	10.339	7.94	9.399	8.974	8.478	1.765	0.041
1396	Uncharacterized protein OS=Drosophila melanogaster GN=CG14630 PE=4 SV=2	8.36	8.136	8.276	8.17	8.474	8.225	8.207	8.402	8.394	8.298	0.022	0.834
1397	Lethal (1) G0196, isoform O OS=Drosophila melanogaster GN=l(1)G0196 PE=1 SV=1	8.559	8.807	8.747	8.796	8.74	8.732	8.59	8.448	8.309	8.256	-0.263	0.056
1398	Uncharacterized protein, isoform H OS=Drosophila melanogaster GN=CG45076 PE=4 SV=1	9.819	10.117	9.784	9.858	9.944	9.482	9.579	9.454	9.321	9.76	-0.385	0.017
1399	FI18122p1 OS=Drosophila melanogaster GN=Snx1 PE=1 SV=1	8.621	8.503	8.478	8.375	8.45	8.525	8.615	8.671	8.642	8.551	0.115	0.142
1400	Protein SEC13 homolog OS=Drosophila melanogaster GN=Sec13 PE=1 SV=1	8.433	8.038	8.278	8.235	8.226	8.284	8.465	8.477	8.503	8.696	0.243	0.058
1401	GEO12027p1 OS=Drosophila melanogaster GN=CG15908 PE=2 SV=1	7.734	8.012	7.88	7.907	7.862	7.744	7.592	7.571	7.547	7.487	-0.291	0.016
1402	Innexin inx1 OS=Drosophila melanogaster GN=ogre PE=1 SV=1	9.099	9.128	9.07	8.904	9.049	8.842	8.922	8.821	8.777	8.885	-0.201	0.028
1403	FI04483p OS=Drosophila melanogaster GN=CG11414-RA PE=1 SV=1	8.073	8.216	8.149	8.21	8.202	8.129	8.034	7.896	7.843	8.041	-0.181	0.056
1404	Cuticular protein 49Ae OS=Drosophila melanogaster GN=Cpr49Ae PE=1 SV=1	9.537	9.268	9.234	9.217	9.5	9.044	9.137	8.952	9.276	9.85	-0.099	0.628
1405	40S ribosomal protein S16 OS=Drosophila melanogaster GN=RpS16 PE=1 SV=1	8.991	9.025	8.995	9.113	8.961	8.83	9.095	8.937	9.292	9.771	0.168	0.389
1406	Aspartyl beta-hydroxylase, isoform H OS=Drosophila melanogaster GN=Asph PE=1 SV=1	6.802	7.115	7.24	7.097	6.93	7.061	7.497	7.139	7.288	7.384	0.237	0.097
1407	CG9990, isoform A OS=Drosophila melanogaster GN=CG9990 PE=1 SV=1	8.117	8.207	8.205	8.039	8.227	8.143	8.097	8.135	8.109	8.2	-0.022	0.761
1408	Par-1, isoform H OS=Drosophila melanogaster GN=par-1 PE=1 SV=1	4.345	4.68	4.381	4.344	4.451	4.508	4.059	3.684	3.49	3.793	-0.534	0.037
1409	Chondrocyte-derived ezrin-like domain containing protein ortholog, isoform G OS=Drosophila melanogaster GN=Cdep PE=1 SV=2	5.204	5.354	5.07	5.419	5.316	4.862	5.059	4.419	4.704	4.819	-0.5	0.015
1410	Drebrin-like protein OS=Drosophila melanogaster GN=Abp1 PE=1 SV=1	8.261	8.414	8.278	8.352	8.493	8.39	8.249	8.164	8.186	8.107	-0.141	0.131
1411	Probable DNA mismatch repair protein Msh6 OS=Drosophila melanogaster GN=Msh6 PE=1 SV=2	8.521	8.373	8.602	8.705	8.198	8.679	8.867	8.775	8.761	8.426	0.222	0.129
1412	CG9360 OS=Drosophila melanogaster GN=CG9360 PE=1 SV=1	8.954	8.752	8.885	8.708	8.888	8.832	9.036	8.971	8.897	9.048	0.119	0.179
1413	CG6432, isoform A OS=Drosophila melanogaster GN=CG6432 PE=2 SV=1	9.145	9.206	9.174	9.16	9.018	9.184	9.295	9.214	9.106	9.316	0.082	0.286
1414	Cullin 4, isoform A OS=Drosophila melanogaster GN=Cul4 PE=1 SV=1	8.867	8.845	8.849	8.807	8.735	8.881	8.953	8.918	8.848	8.782	0.056	0.41
1415	RE56416p OS=Drosophila melanogaster GN=CG30022;CG30023 PE=1 SV=1	8.25	8.105	8.313	8.158	8.145	8.13	8.212	8.268	8.217	8.232	0.017	0.824
1416	LD25575p OS=Drosophila melanogaster GN=P58IPK PE=1 SV=1	8.671	8.761	8.689	8.781	8.655	8.716	8.594	8.473	8.516	8.488	-0.154	0.071
1417	CG8768 OS=Drosophila melanogaster GN=CG8768 PE=1 SV=1	8.352	7.855	7.736	7.423	8.084	7.416	7.852	8.541	8.915	9.476	0.55	0.227
1418	Cytochrome P450 9b2 OS=Drosophila melanogaster GN=Cyp9b2 PE=2 SV=1	8.511	8.227	8.187	7.994	8.495	8.497	8.685	9	9.092	9.214	0.615	0.018
1419	Kugelkern, isoform A OS=Drosophila melanogaster GN=kuk PE=1 SV=1	8.032	8.372	8.187	8.201	8.33	7.948	7.947	7.873	7.84	7.769	-0.349	0.012
1420	Uncharacterized protein, isoform A OS=Drosophila melanogaster GN=Dmel\CG10960 PE=1 SV=1	8.79	9.015	8.923	8.96	8.846	8.751	8.77	8.759	8.602	8.282	-0.274	0.053
1421	Serine/threonine-protein kinase polo OS=Drosophila melanogaster GN=polo PE=1 SV=2	7.697	7.313	7.508	7.675	7.119	7.845	8.161	8.19	8.198	7.99	0.614	0.01
1422	Vacuolar protein sorting-associated protein 35 OS=Drosophila melanogaster GN=Vps35 PE=1 SV=4	8.705	8.649	8.693	8.523	8.738	8.677	8.808	8.774	8.784	8.847	0.116	0.131
1423	ATP-dependent Clp protease proteolytic subunit OS=Drosophila melanogaster GN=Dmel\CG5045 PE=1 SV=1	9.061	8.803	8.945	8.663	8.857	8.956	8.991	9.136	9.143	9.156	0.211	0.065
1424	Dolichyl-diphosphooligosaccharide--protein glycosyltransferase 48 kDa subunit OS=Drosophila melanogaster GN=Ost48 PE=2 SV=2	9.011	8.803	8.933	8.882	8.817	9.034	9.139	9.183	9.205	9.249	0.272	0.015
1425	ADP-ribosylation factor 2 OS=Drosophila melanogaster GN=Arf102F PE=2 SV=2	6.614	6.786	6.672	6.635	6.753	6.475	6.779	6.671	6.548	6.513	-0.095	0.294
1426	Raptor, isoform B OS=Drosophila melanogaster GN=raptor PE=1 SV=2	6.847	6.895	6.722	6.835	7.022	6.838	6.632	6.77	6.671	6.468	-0.189	0.089
1427	RH64870p OS=Drosophila melanogaster GN=Ucp4A PE=1 SV=1	8.338	8.138	8.357	8.27	8.307	8.302	8.206	8.449	8.679	8.866	0.218	0.162
1428	GH04176p OS=Drosophila melanogaster GN=Sip1 PE=1 SV=1	8.702	8.917	8.901	8.811	8.92	8.655	8.785	8.687	8.753	9.027	-0.069	0.503
1429	AT01345p OS=Drosophila melanogaster GN=mEFTu2 PE=1 SV=1	8.353	8.354	8.468	8.394	8.497	8.364	8.306	8.25	8.369	8.391	-0.077	0.263
1430	CG2767 OS=Drosophila melanogaster GN=CG2767 PE=1 SV=1	9.105	8.911	8.966	8.894	8.998	9.064	9.157	9.365	9.469	9.624	0.361	0.028
1431	Klaroid, isoform D OS=Drosophila melanogaster GN=koi PE=1 SV=1	8.43	8.299	8.443	8.314	8.481	8.109	8.007	7.965	8.01	8.135	-0.348	0.006
1432	Extended synaptotagmin-like protein 2 ortholog, isoform C OS=Drosophila melanogaster GN=Esyt2 PE=1 SV=1	8.969	8.947	8.991	8.922	8.997	8.902	8.955	8.842	8.915	8.941	-0.054	0.359
1433	NADH dehydrogenase (Ubiquinone) 18 kDa subunit OS=Drosophila melanogaster GN=ND-18 PE=1 SV=2	7.986	7.381	7.675	7.588	7.812	8.084	7.788	8.172	8.526	9.044	0.634	0.044
1434	Aminopeptidase OS=Drosophila melanogaster GN=CG8774 PE=1 SV=3	7.374	7.329	7.368	7.329	7.395	7.378	7.522	7.561	7.719	7.836	0.244	0.044
1435	Uncharacterized protein, isoform A OS=Drosophila melanogaster GN=Dmel\CG10512 PE=1 SV=1	7.242	6.635	6.868	6.671	7.085	6.79	7.175	7.505	8.288	8.844	0.82	0.084
1436	Regulator of chromosome condensation OS=Drosophila melanogaster GN=Rcc1 PE=1 SV=2	8.429	8.612	8.578	8.552	8.648	8.504	8.597	8.423	8.306	8.556	-0.087	0.331
1437	Catenin alpha OS=Drosophila melanogaster GN=alpha-Cat PE=1 SV=2	7.9	8.107	7.915	8.116	8.022	7.87	7.796	7.684	7.786	7.757	-0.234	0.024
1438	CG3301, isoform A OS=Drosophila melanogaster GN=CG3301 PE=1 SV=1	8.261	8.145	7.954	8.071	8.318	8.108	8.111	8.145	8.119	8.235	-0.006	0.953
1439	Calcium-independent phospholipase A2 VIA, isoform B OS=Drosophila melanogaster GN=iPLA2-VIA PE=1 SV=1	7.667	7.696	7.767	7.884	7.786	7.837	7.863	7.789	7.879	7.702	0.054	0.482
1440	WD repeat-containing protein 26 homolog OS=Drosophila melanogaster GN=CG7611 PE=1 SV=1	8.038	7.867	7.861	7.884	7.985	8.02	7.933	8.165	8.23	8.255	0.193	0.068
1441	LD47736p OS=Drosophila melanogaster GN=Sodh-2 PE=1 SV=1	5.487	5.554	5.636	5.707	5.606	5.311	5.474	5.075	4.964	4.815	-0.47	0.018
1442	GH04180p OS=Drosophila melanogaster GN=c62E-15 PE=1 SV=1	8.383	8.243	8.2	8.065	8.48	7.668	7.198	7.861	7.59	7.933	-0.624	0.014
1443	BcDNA.GH02439 OS=Drosophila melanogaster GN=BcDNA.GH02439 PE=1 SV=1	9.263	9.252	9.307	9.223	9.349	9.162	9.236	9.062	8.917	9.002	-0.203	0.043
1444	LD26767p OS=Drosophila melanogaster GN=MAPk-Ak2 PE=1 SV=1	8.288	8.341	8.369	8.338	8.258	8.433	8.268	8.09	8.132	8.151	-0.104	0.251
1445	DNA-directed RNA polymerase I subunit RPA1 OS=Drosophila melanogaster GN=RpI1 PE=1 SV=2	7.174	7.024	7.234	6.987	7.106	6.904	7.051	6.973	6.995	6.986	-0.123	0.129
1446	PDGF-and VEGF-receptor related, isoform J OS=Drosophila melanogaster GN=Pvr PE=1 SV=1	7.738	7.508	7.736	7.577	7.713	7.707	7.903	7.858	7.86	7.988	0.209	0.046
1447	Arrestin 1, isoform B OS=Drosophila melanogaster GN=Arr1 PE=4 SV=1	9.283	9.194	9.278	9.304	9.283	9.114	9.254	9.112	8.985	8.937	-0.188	0.051
1448	CTP synthase OS=Drosophila melanogaster GN=CTPsyn PE=3 SV=1	8.763	8.161	8.469	8.221	8.37	8.48	8.687	8.882	9.15	9.415	0.526	0.045
1449	COP9 signalosome complex subunit 7 OS=Drosophila melanogaster GN=CSN7 PE=1 SV=2	8.582	8.692	8.773	8.65	8.587	8.702	8.78	8.781	8.734	8.81	0.105	0.145
1450	LD44762p OS=Drosophila melanogaster GN=Rab8 PE=1 SV=1	8.722	8.816	8.799	8.777	8.86	8.625	8.746	8.711	8.706	8.767	-0.084	0.201
1451	60S ribosomal protein L10 OS=Drosophila melanogaster GN=RpL10 PE=1 SV=1	9.356	8.784	9.142	8.932	8.913	9.156	9.257	9.439	9.64	9.886	0.45	0.044
1452	CG2982, isoform B OS=Drosophila melanogaster GN=CG2982 PE=1 SV=1	8.737	9.14	8.841	9.116	8.97	8.714	8.804	8.623	8.575	8.507	-0.316	0.028
1453	MIP06029p OS=Drosophila melanogaster GN=Dmel\CG12512 PE=1 SV=1	9.515	9.611	9.542	9.567	9.532	9.668	9.608	9.637	9.705	9.753	0.121	0.077
1454	Protein mesh OS=Drosophila melanogaster GN=mesh PE=1 SV=2	9.119	9.171	9.07	9.145	9.171	9.113	8.922	8.986	8.849	8.99	-0.163	0.054
1455	40S ribosomal protein S15Ab OS=Drosophila melanogaster GN=RpS15Ab PE=2 SV=3	6.688	6.805	6.674	6.715	6.73	6.578	6.637	6.363	6.315	6.447	-0.255	0.025
1456	General transcription factor IIF subunit 1 OS=Drosophila melanogaster GN=TfIIFalpha PE=1 SV=3	8.995	9.448	9.221	9.295	9.111	8.737	8.958	8.675	8.686	8.276	-0.548	0.015
1457	Gilgamesh, isoform J OS=Drosophila melanogaster GN=gish PE=1 SV=1	9.043	8.905	8.855	8.895	9.073	9.007	8.964	8.942	8.926	9.065	0.027	0.739
1458	GH10642p OS=Drosophila melanogaster GN=hebe PE=1 SV=1	9.081	9.034	9.018	9.178	9.293	8.962	8.866	8.643	8.638	8.889	-0.321	0.022
1459	Ras-related protein Rab-3 OS=Drosophila melanogaster GN=Rab3 PE=1 SV=1	9.062	8.918	8.977	8.889	8.985	8.865	8.981	8.936	8.923	8.977	-0.03	0.666
1460	GH23568p OS=Drosophila melanogaster GN=parvin PE=1 SV=2	8.026	7.722	7.622	7.735	7.879	7.768	7.827	8.041	7.995	8.172	0.164	0.199
1461	E3 ubiquitin-protein ligase listerin OS=Drosophila melanogaster GN=l(3)76BDr PE=1 SV=2	7.826	8.114	7.958	7.951	7.862	7.867	7.832	7.811	7.767	7.712	-0.144	0.099
1462	Cytochrome b5 OS=Drosophila melanogaster GN=Cyt-b5 PE=2 SV=1	9.275	9.6	9.4	9.362	9.443	9.105	9.169	8.963	9.015	9.035	-0.358	0.01
1463	LD34388p OS=Drosophila melanogaster GN=Dmel\CG31650 PE=1 SV=1	8.057	8.22	8.027	8.076	8.094	8.146	8.154	8.045	8.054	8.039	-0.007	0.925
1464	Putative fatty acyl-CoA reductase CG8306 OS=Drosophila melanogaster GN=CG8306 PE=2 SV=1	9.493	9.302	9.437	9.339	9.519	9.358	9.461	9.427	9.429	9.545	0.026	0.755
1465	CG5377 OS=Drosophila melanogaster GN=CG5377-RA PE=1 SV=1	8.268	7.879	8.02	7.806	7.992	8.336	8.681	9.176	9.366	9.597	1.038	0.012
1466	GH08978p OS=Drosophila melanogaster GN=CG10126-RB PE=1 SV=2	8.638	8.924	8.773	8.829	8.966	8.833	8.653	8.557	8.504	8.714	-0.174	0.116
1467	LP10861p OS=Drosophila melanogaster GN=Dmel\CG13887 PE=1 SV=1	9.251	8.948	9.284	9.195	9.236	9.27	9.165	9.172	9.109	9.128	-0.014	0.89
1468	FI04467p OS=Drosophila melanogaster GN=Pdxk PE=1 SV=1	8.702	8.687	8.587	8.525	8.743	8.654	8.578	8.63	8.633	8.701	-0.01	0.905
1469	CG9471, isoform A OS=Drosophila melanogaster GN=CG9471-RA PE=1 SV=1	8.119	7.734	7.829	7.771	8.033	7.97	7.942	8.266	8.367	8.488	0.31	0.071
1470	Proteasome subunit beta type-1 OS=Drosophila melanogaster GN=Prosbeta6 PE=2 SV=2	9.113	9.133	9.184	8.954	8.9	8.827	9.366	9.629	9.677	9.726	0.388	0.077
1471	Eukaryotic translation initiation factor 4E OS=Drosophila melanogaster GN=eIF-4E PE=1 SV=1	7.56	7.267	7.349	7.236	7.214	7.371	7.532	7.59	7.601	7.505	0.195	0.073
1472	Sc2 OS=Drosophila melanogaster GN=Sc2 PE=1 SV=1	8.524	8.015	8.277	8.101	8.296	8.483	8.536	8.735	8.785	9.099	0.485	0.023
1473	Synaptosomal-associated protein 25 OS=Drosophila melanogaster GN=Snap25 PE=2 SV=1	7.966	8.122	7.837	8.079	8.142	7.523	7.658	7.519	7.448	7.638	-0.472	0.004
1474	Ubiquinone biosynthesis monooxygenase COQ6, mitochondrial OS=Drosophila melanogaster GN=Coq6 PE=2 SV=1	8.097	8.003	8.045	7.912	8.109	7.979	8.052	8.098	8.142	8.23	0.067	0.412
1475	Cyclin-dependent kinase 1 OS=Drosophila melanogaster GN=Cdk1 PE=1 SV=1	8.115	7.725	8.085	8.073	7.712	8.316	8.665	8.737	8.86	8.562	0.686	0.006
1476	RH55640p OS=Drosophila melanogaster GN=DmPrp28 PE=1 SV=2	8.174	8.192	8.199	8.204	8.112	8.197	8.325	8.142	8.198	7.981	-0.007	0.937
1477	Cytochrome P450-4e2, isoform B OS=Drosophila melanogaster GN=Cyp4e2 PE=3 SV=1	7.933	7.549	7.708	7.732	7.967	7.711	7.779	8.05	8.035	8.093	0.156	0.248
1478	RE46718p OS=Drosophila melanogaster GN=veli PE=1 SV=1	8.385	8.594	8.429	8.43	8.421	8.323	8.322	8.152	8.131	8.143	-0.238	0.025
1479	FI02050p OS=Drosophila melanogaster GN=ninaD PE=1 SV=1	7.714	7.821	7.82	8.056	7.891	7.425	7.563	7.868	7.695	8.236	-0.103	0.568
1480	CG5604 OS=Drosophila melanogaster GN=Ufd4 PE=1 SV=1	7.56	7.5	7.473	7.646	7.698	7.605	7.531	7.233	7.374	7.399	-0.147	0.159
1481	MORF-related gene 15, isoform B OS=Drosophila melanogaster GN=MRG15 PE=4 SV=1	7.091	7.19	7.056	7.121	7.292	6.96	7.011	6.804	6.905	6.726	-0.269	0.023
1482	Misshapen, isoform A OS=Drosophila melanogaster GN=msn PE=1 SV=3	7.21	7.113	7.211	7.055	7.185	7.29	7.197	7.275	7.354	7.465	0.161	0.068
1483	Fatty acyl-CoA reductase OS=Drosophila melanogaster GN=CT32316 PE=2 SV=2	8.178	8.315	8.089	7.91	8.373	7.301	7.356	7.42	7.323	7.733	-0.746	0.004
1484	Probable glutamine-dependent NAD(+) synthetase OS=Drosophila melanogaster GN=CG9940 PE=1 SV=1	7.884	7.879	7.897	7.946	7.79	7.936	7.857	7.838	7.976	7.89	0.02	0.773
1485	Protein odr-4 homolog OS=Drosophila melanogaster GN=CG10616 PE=3 SV=2	7.42	7.179	7.231	7.219	7.493	7.438	7.484	7.608	7.613	7.478	0.216	0.05
1486	Lethal (2) 37Bb OS=Drosophila melanogaster GN=l(2)37Bb PE=1 SV=1	6.81	6.845	6.873	6.767	6.923	6.336	6.512	6.458	6.676	6.892	-0.269	0.054
1487	SAM50-like protein CG7639 OS=Drosophila melanogaster GN=CG7639 PE=2 SV=2	8.048	7.735	7.867	7.732	7.773	7.62	7.734	8.063	8.082	8.206	0.11	0.469
1488	Cytochrome c heme lyase OS=Drosophila melanogaster GN=Cchl PE=1 SV=1	9.601	9.201	9.348	9.189	9.367	9.365	9.532	9.704	9.73	10.074	0.34	0.063
1489	Endophilin B, isoform A OS=Drosophila melanogaster GN=EndoB PE=1 SV=1	8.281	8.385	8.26	8.219	8.476	8.153	8.169	8.08	8.061	8.165	-0.199	0.035
1490	CG9338, isoform A OS=Drosophila melanogaster GN=BcDNA:GH07967 PE=2 SV=1	8.469	8.418	8.383	8.296	8.481	8.121	8.392	8.363	8.434	8.649	-0.017	0.89
1491	60S ribosomal protein L14 OS=Drosophila melanogaster GN=RpL14 PE=1 SV=1	9.388	8.772	9.177	9.025	9.086	9.622	9.665	10.001	9.906	9.979	0.745	0.005
1492	GH09096p OS=Drosophila melanogaster GN=Dmel\CG32066 PE=1 SV=1	7.982	7.959	7.954	7.927	7.993	7.975	7.879	8.028	7.878	7.953	-0.021	0.757
1493	GH05679p OS=Drosophila melanogaster GN=Tep3 PE=1 SV=2	7.719	7.99	7.763	7.863	7.867	7.756	7.793	7.632	7.737	7.781	-0.101	0.221
1494	CG9684 OS=Drosophila melanogaster GN=CG9684 PE=1 SV=2	8.687	8.953	8.871	8.987	8.673	8.855	8.925	8.809	8.672	8.404	-0.101	0.463
1495	AT09608p OS=Drosophila melanogaster GN=CG30491;CG30495 PE=1 SV=1	7.804	7.92	7.864	7.745	7.812	7.659	7.775	7.632	7.551	7.533	-0.199	0.035
1496	CG1907 OS=Drosophila melanogaster GN=CG1907 PE=1 SV=1	8.345	8.098	8.21	8.222	8.3	8.19	8.272	8.349	8.398	8.588	0.124	0.233
1497	Glycine cleavage system P protein OS=Drosophila melanogaster GN=CG3999 PE=1 SV=1	8.947	9.009	8.965	9.075	9.08	8.923	8.881	8.889	8.852	9.027	-0.101	0.16
1498	Synapsin, isoform D OS=Drosophila melanogaster GN=Syn PE=1 SV=1	8.082	7.925	7.996	7.797	8.04	8.081	7.975	7.88	8.054	8.072	0.044	0.621
1499	DNA polymerase delta catalytic subunit OS=Drosophila melanogaster GN=DNApol-delta PE=2 SV=2	7.79	7.494	7.679	7.599	7.352	7.931	8.224	8.331	8.359	8.198	0.626	0.005
1500	Reticulon-like protein OS=Drosophila melanogaster GN=Rtnl1 PE=1 SV=2	2.746	1.721	2.933	1.913	3.071	1.909	3.211	3.538	3.678	3.872	0.765	0.14
1501	Uncharacterized protein, isoform G OS=Drosophila melanogaster GN=CG17816 PE=1 SV=1	7.994	7.984	8.154	8.03	8.095	8.138	7.984	7.842	7.72	7.871	-0.14	0.177
1502	Inactive glutathione S-transferase D3 OS=Drosophila melanogaster GN=GstD3 PE=2 SV=1	8.439	7.966	8.071	7.994	8.13	8.333	8.369	8.659	8.625	8.782	0.434	0.022
1503	Protein henna OS=Drosophila melanogaster GN=Hn PE=2 SV=3	8.155	8.377	8.194	8.531	8.345	8.431	8.273	8.133	8.149	8.413	-0.041	0.737
1504	Draper, isoform E OS=Drosophila melanogaster GN=drpr PE=4 SV=1	7.733	7.924	7.909	7.908	7.867	7.717	7.727	7.513	7.327	7.338	-0.344	0.023
1505	Homer, isoform E OS=Drosophila melanogaster GN=homer PE=1 SV=2	7.941	7.829	7.836	7.894	7.89	7.758	7.866	7.948	7.956	8.132	0.054	0.554
1506	Trypsin beta OS=Drosophila melanogaster GN=betaTry PE=2 SV=2	7.37	7.54	6.925	7.189	7.334	7.042	7.356	7.777	7.872	7.822	0.302	0.18
1507	Phagocyte signaling-impaired protein OS=Drosophila melanogaster GN=psidin PE=2 SV=1	7.591	7.38	7.485	7.294	7.359	7.557	7.609	7.737	7.771	7.808	0.274	0.024
1508	Superoxide dismutase OS=Drosophila melanogaster GN=Sod2 PE=3 SV=1	8.951	8.416	8.545	8.371	8.556	8.434	8.93	9.352	9.543	9.926	0.669	0.057
1509	CG9897 OS=Drosophila melanogaster GN=CG9897 PE=4 SV=1	7.989	7.745	7.627	7.779	7.497	7.759	7.972	7.86	7.83	7.533	0.064	0.643
1510	BcDNA.LD26050 OS=Drosophila melanogaster GN=wde PE=1 SV=1	6.74	6.969	6.865	7.14	6.831	6.939	6.806	6.63	6.623	6.562	-0.197	0.12
1511	LP04163p OS=Drosophila melanogaster GN=sgll PE=1 SV=3	8.522	8.68	8.484	8.603	8.523	8.588	8.63	8.654	8.644	8.601	0.061	0.364
1512	Congested-like trachea protein OS=Drosophila melanogaster GN=colt PE=2 SV=1	8.869	8.496	8.498	8.4	8.754	8.742	8.813	8.886	8.949	8.912	0.257	0.056
1513	CG1550 OS=Drosophila melanogaster GN=CG1550 PE=1 SV=1	7.639	7.611	7.65	7.701	7.796	7.532	7.555	7.574	7.66	7.429	-0.129	0.108
1514	Probable cytochrome P450 6a20 OS=Drosophila melanogaster GN=Cyp6a20 PE=2 SV=2	9.848	9.858	9.618	9.47	9.828	8.746	8.794	8.173	7.679	9.071	-1.232	0.009
1515	CG2254 OS=Drosophila melanogaster GN=CG2254 PE=1 SV=1	9.379	9.555	9.342	9.366	9.424	9.206	9.456	9.454	9.497	9.508	0.011	0.914
1516	Mitochondrial ribosomal protein S9 OS=Drosophila melanogaster GN=mRpS9 PE=1 SV=1	7.753	7.814	7.866	7.803	7.703	7.765	7.933	7.974	8.006	8.013	0.151	0.08
1517	Dead box protein 80, isoform E OS=Drosophila melanogaster GN=Dbp80 PE=1 SV=1	8.409	8.686	8.435	8.491	8.452	8.379	8.249	8.022	7.987	7.785	-0.41	0.023
1518	IP14839p OS=Drosophila melanogaster GN=CG11876 PE=1 SV=1	6.062	5.94	6.086	5.879	6.011	6.137	6.335	6.041	5.966	5.999	0.1	0.322
1519	Machete OS=Drosophila melanogaster GN=yip7 PE=1 SV=1	7.423	7.02	7.234	7.031	7.275	6.882	7.301	7.625	7.606	8.02	0.29	0.221
1520	Anion exchange protein OS=Drosophila melanogaster GN=BcDNA:RE59468 PE=1 SV=2	7.857	7.915	7.897	7.944	8.015	7.663	7.869	7.673	7.678	7.661	-0.217	0.024
1521	COP9 signalosome complex subunit 3 OS=Drosophila melanogaster GN=CSN3 PE=2 SV=2	7.767	7.978	7.763	7.808	7.838	7.759	7.873	7.731	7.542	7.341	-0.182	0.159
1522	CG6126 OS=Drosophila melanogaster GN=CG6126 PE=1 SV=1	8.976	8.568	8.862	8.715	8.835	8.895	8.975	8.997	8.971	9.109	0.198	0.074
1523	Uncharacterized protein, isoform N OS=Drosophila melanogaster GN=Dmel\CG44085 PE=4 SV=1	7.129	7.445	7.196	7.247	7.28	6.972	7.008	6.965	6.907	7.13	-0.263	0.023
1524	Elongin B OS=Drosophila melanogaster GN=EloB PE=1 SV=1	8.575	8.681	8.666	8.61	8.607	8.597	8.573	8.493	8.493	8.423	-0.112	0.112
1525	Coatomer subunit epsilon OS=Drosophila melanogaster GN=epsilonCOP PE=1 SV=1	8.06	8.105	8.104	7.96	8.151	8.123	8.049	7.965	8.13	8.158	0.009	0.911
1526	GDI interacting protein 3, isoform B OS=Drosophila melanogaster GN=Gint3 PE=1 SV=1	7.205	7.36	7.408	7.338	7.34	7.097	7.145	7.294	7.308	7.143	-0.133	0.117
1527	Fad2 OS=Drosophila melanogaster GN=Fad2 PE=3 SV=1	8.783	9.087	9.024	8.945	8.916	9.026	9.377	8.975	8.929	8.58	0.026	0.883
1528	Dorsal, isoform D OS=Drosophila melanogaster GN=dl PE=2 SV=1	5.56	5.384	5.396	5.195	5.041	5.813	5.946	5.549	5.695	5.277	0.341	0.069
1529	ADP-ribosylation factor 1 OS=Drosophila melanogaster GN=Arf79F PE=1 SV=2	8.546	7.869	8.171	7.997	8.197	8.337	8.547	8.906	8.944	9.059	0.603	0.023
1530	Putative rRNA methyltransferase OS=Drosophila melanogaster GN=CG8939 PE=1 SV=1	8.434	8.319	8.494	8.341	8.373	8.197	8.135	8.087	8.135	8.196	-0.242	0.014
1531	Serine/threonine-protein phosphatase OS=Drosophila melanogaster GN=flw PE=1 SV=1	7.352	7.531	7.398	7.413	7.442	7.3	7.119	7.061	7.088	7.058	-0.302	0.012
1532	Platelet-activating factor acetylhydrolase IB subunit beta homolog OS=Drosophila melanogaster GN=Paf-AHalpha PE=1 SV=1	8.706	8.799	8.747	8.915	8.642	8.831	8.802	8.739	8.668	8.386	-0.076	0.513
1533	GH06117p OS=Drosophila melanogaster GN=pst PE=2 SV=2	8.187	8.01	8.178	8.129	8.288	8.01	8.139	7.972	8.046	8.204	-0.084	0.335
1534	Supernumerary limbs, isoform B OS=Drosophila melanogaster GN=slmb PE=4 SV=1	8.293	8.433	8.335	8.481	8.211	8.431	8.52	8.486	8.29	8.273	0.05	0.606
1535	FI06314p OS=Drosophila melanogaster GN=RhoGAP92B PE=1 SV=1	6.675	6.661	6.625	6.784	6.65	6.395	6.382	6.254	6.302	6.081	-0.396	0.006
1536	CG5162, isoform A OS=Drosophila melanogaster GN=CG5162 PE=1 SV=1	8.863	8.476	8.615	8.457	8.684	8.852	8.816	9.079	9.283	9.114	0.41	0.023
1537	Unextended, isoform E OS=Drosophila melanogaster GN=uex PE=1 SV=1	7.958	7.803	7.947	7.717	7.989	8.239	8.017	8.249	8.536	8.968	0.519	0.032
1538	Huntingtin interacting protein 1 OS=Drosophila melanogaster GN=Hip1 PE=1 SV=1	8.595	8.763	8.622	8.738	8.694	8.692	8.632	8.59	8.505	8.351	-0.128	0.174
1539	Secretory 24CD, isoform C OS=Drosophila melanogaster GN=Sec24CD PE=1 SV=1	8.479	8.337	8.369	8.307	8.37	8.36	8.361	8.442	8.478	8.363	0.028	0.69
1540	MIP20590p OS=Drosophila melanogaster GN=mRpL49 PE=1 SV=1	8.207	8.129	7.963	8.096	8.142	8.019	8.262	8.201	8.311	8.394	0.13	0.196
1541	Phospholipid-transporting ATPase OS=Drosophila melanogaster GN=P4-ATPase PE=1 SV=2	7.85	7.994	7.787	7.884	7.88	7.775	7.694	7.533	7.519	7.455	-0.284	0.021
1542	Nucleolar GTP-binding protein 1 OS=Drosophila melanogaster GN=Non1 PE=1 SV=1	8.705	8.29	8.658	8.338	8.547	8.499	8.571	8.605	8.776	8.902	0.163	0.233
1543	CDGSH iron-sulfur domain-containing protein 2 homolog OS=Drosophila melanogaster GN=Cisd2 PE=2 SV=1	8.627	8.654	8.612	8.336	8.585	8.563	8.789	8.743	8.679	8.595	0.111	0.252
1544	LD29830p OS=Drosophila melanogaster GN=Srp54 PE=1 SV=1	8.712	8.556	8.686	8.59	8.658	8.788	8.812	8.805	8.81	8.814	0.165	0.03
1545	Alphabet, isoform E OS=Drosophila melanogaster GN=alph PE=1 SV=1	9.968	9.705	9.829	9.713	9.784	9.883	10.012	10.208	10.281	10.269	0.331	0.025
1546	GEO07455p1 OS=Drosophila melanogaster GN=RpL35A PE=1 SV=1	10.067	9.988	10.067	10.079	9.972	10.056	10.159	9.974	9.953	9.8	-0.046	0.608
1547	Cell division cycle 5, isoform A OS=Drosophila melanogaster GN=Cdc5 PE=1 SV=2	7.303	7.152	7.305	7.157	7.146	7.038	7.154	7.249	7.135	7.09	-0.079	0.309
1548	CG5886 OS=Drosophila melanogaster GN=CG5886 PE=1 SV=1	8.079	8.251	8.26	8.145	8.147	7.974	8.197	7.966	7.939	7.845	-0.192	0.061
1549	Adaptor protein complex 2, mu subunit, isoform A OS=Drosophila melanogaster GN=AP-2mu PE=1 SV=1	8.659	8.413	8.41	8.339	8.431	8.364	8.567	8.73	8.762	8.782	0.191	0.125
1550	Centrosomin, isoform M OS=Drosophila melanogaster GN=cnn PE=1 SV=1	7.483	7.585	7.577	7.755	7.411	7.756	7.839	7.792	7.664	7.373	0.123	0.327
1551	Cuticular protein 49Ah OS=Drosophila melanogaster GN=Cpr49Ah PE=4 SV=1	9.702	9.808	9.806	9.616	9.672	9.362	9.449	9.181	9.176	9.161	-0.455	0.005
1552	Partner of Y14 and mago OS=Drosophila melanogaster GN=Pym PE=1 SV=1	8.359	8.469	8.409	8.553	8.268	8.426	8.541	8.425	8.25	8.104	-0.062	0.593
1553	FI19439p1 OS=Drosophila melanogaster GN=sws PE=1 SV=1	7.87	8.096	7.935	8.019	7.972	7.998	7.819	7.633	7.685	7.488	-0.254	0.056
1554	Probable elongator complex protein 2 OS=Drosophila melanogaster GN=Elp2 PE=1 SV=1	8.138	8.053	7.949	7.817	7.994	8.093	8.08	8.026	7.984	8.096	0.066	0.434
1555	GH04863p OS=Drosophila melanogaster GN=Dmel\CG14997 PE=1 SV=1	9.186	8.868	8.974	8.738	8.998	8.963	9.131	9.418	9.506	9.607	0.372	0.05
1556	Cytochrome P450 4p1 OS=Drosophila melanogaster GN=Cyp4p1 PE=2 SV=1	8.242	8.34	8.088	8.315	8.309	8.039	7.938	7.827	7.686	7.977	-0.366	0.013
1557	Protein groucho OS=Drosophila melanogaster GN=gro PE=1 SV=3	8.801	8.705	8.743	8.661	8.605	8.763	8.847	8.741	8.747	8.561	0.029	0.739
1558	Nucleoporin 153kD, isoform D OS=Drosophila melanogaster GN=Nup153 PE=1 SV=1	5.219	4.949	5.575	5.278	5.248	5.235	5.368	5.298	5.272	5.353	0.052	0.693
1559	AT29239p OS=Drosophila melanogaster GN=mRpL47 PE=1 SV=1	8.62	8.369	8.504	8.382	8.439	8.554	8.771	8.685	8.848	8.779	0.264	0.025
1560	Inositol-1-monophosphatase OS=Drosophila melanogaster GN=IMP PE=1 SV=1	8.982	8.682	8.827	8.714	8.868	8.812	8.747	8.881	8.973	9.137	0.095	0.39
1561	Protein kinase C, brain isozyme OS=Drosophila melanogaster GN=Pkc53E PE=2 SV=2	8.856	8.886	8.884	8.8	8.805	8.341	8.249	8.158	8.195	8.141	-0.629	0
1562	Claret, isoform A OS=Drosophila melanogaster GN=ca PE=1 SV=4	7.566	7.82	7.612	7.688	7.594	7.545	7.648	7.507	7.416	7.195	-0.194	0.103
1563	Bifunctional methylenetetrahydrofolate dehydrogenase/cyclohydrolase, mitochondrial OS=Drosophila melanogaster GN=Nmdmc PE=2 SV=2	8.568	8.503	8.489	8.43	8.409	8.405	8.492	8.618	8.546	8.531	0.038	0.605
1564	CG8399, isoform B OS=Drosophila melanogaster GN=CG8399 PE=4 SV=1	7.808	8.06	7.764	7.747	7.889	7.588	7.743	7.733	7.935	8.167	-0.021	0.893
1565	Jak pathway signal transduction adaptor molecule OS=Drosophila melanogaster GN=Stam PE=1 SV=1	8.433	8.39	8.407	8.474	8.455	8.357	8.436	8.401	8.421	8.256	-0.058	0.383
1566	Adenosine kinase, isoform B OS=Drosophila melanogaster GN=AdenoK PE=1 SV=1	8.097	7.745	7.833	7.762	7.909	7.992	8.19	8.547	8.744	9.106	0.646	0.028
1567	Protein associated with topo II related-1, isoform A OS=Drosophila melanogaster GN=Patr-1 PE=1 SV=1	7.294	7.538	7.174	7.625	7.124	7.368	7.536	7.417	7.41	7.218	0.039	0.784
1568	Mitogen-activated protein kinase ERK-A OS=Drosophila melanogaster GN=rl PE=1 SV=3	8.462	8.845	8.564	8.315	8.52	8.616	8.732	8.59	8.602	8.703	0.107	0.352
1569	LD37736p OS=Drosophila melanogaster GN=Zpr1 PE=1 SV=1	7.718	7.656	7.675	7.7	7.696	7.811	7.706	7.666	7.642	7.633	0.003	0.97
1570	Dynein light chain 1, cytoplasmic OS=Drosophila melanogaster GN=ctp PE=1 SV=1	8.55	8.269	8.473	8.293	8.24	8.344	8.747	8.973	9.001	8.926	0.433	0.029
1571	CG5381, isoform A OS=Drosophila melanogaster GN=Dmel\CG5381 PE=4 SV=2	8.874	8.716	8.859	8.816	8.915	8.789	8.545	8.565	8.443	8.561	-0.256	0.025
1572	Apoptotic signal-regulating kinase 1, isoform C OS=Drosophila melanogaster GN=Ask1 PE=1 SV=3	9.078	9.27	9.255	9.202	9.01	8.98	8.981	8.735	8.656	8.527	-0.387	0.021
1573	CG8778 OS=Drosophila melanogaster GN=CG8778 PE=1 SV=1	9.008	8.743	8.961	8.888	8.88	8.914	9.028	9.02	9.04	9.28	0.16	0.121
1574	CG1105 OS=Drosophila melanogaster GN=CG1105 PE=1 SV=1	8.75	8.996	8.883	8.894	8.799	8.705	8.681	8.431	8.356	8.25	-0.38	0.02
1575	Uncharacterized protein, isoform E OS=Drosophila melanogaster GN=anon-EST:Posey232 PE=1 SV=1	8.986	9.244	9.035	9.113	9.094	8.96	8.992	8.98	9.297	9.671	0.085	0.622
1576	Molybdenum cofactor synthesis protein cinnamon OS=Drosophila melanogaster GN=cin PE=1 SV=3	7.947	8.083	8.038	7.809	8.053	8.012	8.112	8.125	8.207	8.085	0.122	0.159
1577	Protein lethal(2)essential for life OS=Drosophila melanogaster GN=l(2)efl PE=1 SV=1	8.954	8.708	8.845	8.595	8.828	8.671	8.718	8.747	8.879	9.153	0.048	0.725
1578	DNA replication licensing factor Mcm6 OS=Drosophila melanogaster GN=Mcm6 PE=1 SV=1	8.42	8.582	8.467	8.641	8.217	8.534	8.808	8.775	8.654	8.581	0.205	0.093
1579	BcDNA.GH07066 OS=Drosophila melanogaster GN=mino PE=1 SV=1	8.425	8.294	8.47	8.296	8.357	8.372	8.406	8.458	8.374	8.188	-0.009	0.923
1580	Acinus, isoform A OS=Drosophila melanogaster GN=Acn PE=1 SV=1	7.91	8.018	8.04	7.863	8.022	7.623	7.875	7.806	7.661	7.594	-0.259	0.024
1581	CG7839 OS=Drosophila melanogaster GN=anon-EST:fe2H6 PE=1 SV=3	7.725	7.952	7.951	7.986	7.857	7.761	7.649	7.422	7.495	7.438	-0.341	0.017
1582	LD04933p OS=Drosophila melanogaster GN=ste24a PE=1 SV=1	8.772	8.249	8.494	8.312	8.493	8.444	8.619	8.869	8.876	8.789	0.256	0.101
1583	GH14572p OS=Drosophila melanogaster GN=Gbp2 PE=1 SV=1	6.296	6.747	6.519	6.346	6.48	6.429	6.492	6.251	6.473	6.374	-0.074	0.52
1584	CG8064 OS=Drosophila melanogaster GN=CG8064 PE=1 SV=1	7.442	7.699	7.555	7.718	7.725	7.625	7.612	7.351	7.332	7.157	-0.212	0.116
1585	Nuclear pore complex protein Nup214 OS=Drosophila melanogaster GN=Nup214 PE=1 SV=2	8.479	8.292	8.409	8.33	8.212	8.224	8.387	8.472	8.354	8.263	-0.004	0.965
1586	Caspar, isoform A OS=Drosophila melanogaster GN=casp PE=1 SV=1	8.443	8.175	8.34	8.28	8.142	8.359	8.549	8.433	8.414	8.232	0.122	0.227
1587	CG6891, isoform A OS=Drosophila melanogaster GN=CG6891 PE=1 SV=1	8.032	7.816	7.94	7.915	8.038	8.231	8.27	8.633	8.765	9.24	0.679	0.019
1588	Neurocalcin homolog OS=Drosophila melanogaster GN=Nca PE=1 SV=2	7.627	7.436	7.489	7.442	7.424	7.417	7.536	7.744	7.81	8.004	0.219	0.117
1589	CG1774, isoform A OS=Drosophila melanogaster GN=CG1774 PE=1 SV=1	8.736	8.805	8.763	8.721	8.782	8.616	8.732	8.576	8.619	8.818	-0.089	0.237
1590	Metallothionein A, isoform B OS=Drosophila melanogaster GN=MtnA PE=4 SV=1	10.325	10.102	10.302	10.396	9.874	9.953	10.177	10.054	9.88	9.562	-0.274	0.114
1591	FI20177p1 OS=Drosophila melanogaster GN=GckIII PE=1 SV=1	7.596	7.332	7.541	7.351	7.436	7.492	7.508	7.55	7.547	7.613	0.091	0.271
1592	HL01444p OS=Drosophila melanogaster GN=NimB2 PE=2 SV=1	7.46	7.851	7.49	7.858	7.597	8.111	7.874	7.922	7.955	7.923	0.306	0.033
1593	CG1236 OS=Drosophila melanogaster GN=CG1236 PE=1 SV=2	8.313	8.118	8.163	8.149	8.251	8.193	8.296	8.51	8.74	8.816	0.312	0.062
1594	Ubiquitin conjugating enzyme 4, isoform B OS=Drosophila melanogaster GN=Ubc4 PE=1 SV=1	9.137	9.099	9.199	9.249	9.027	9.145	9.269	9.137	9.085	8.965	-0.022	0.812
1595	Peroxiredoxin 6005 OS=Drosophila melanogaster GN=Prx6005 PE=1 SV=1	9.548	8.849	9.211	9.025	9.243	9.418	9.59	9.701	9.759	9.743	0.467	0.023
1596	Proteasome subunit beta type OS=Drosophila melanogaster GN=Prosbeta1 PE=1 SV=1	8.052	7.944	7.91	7.611	7.843	7.618	8.193	8.526	8.555	8.792	0.465	0.082
1597	CG3061 OS=Drosophila melanogaster GN=CG3061 PE=1 SV=1	8.66	8.719	8.654	8.578	8.604	8.62	8.515	8.549	8.475	8.344	-0.142	0.089
1598	CG8834 OS=Drosophila melanogaster GN=CG8834 PE=1 SV=1	9.295	9.257	9.216	9.203	9.232	9.332	9.365	9.389	9.283	9.448	0.123	0.077
1599	Mitochondrial inner membrane protease ATP23 OS=Drosophila melanogaster GN=Dmel\CG5131 PE=1 SV=2	8.993	9.128	9.069	9.21	9.093	8.804	8.889	8.721	8.682	8.631	-0.353	0.008
1600	Sideroflexin OS=Drosophila melanogaster GN=Sfxn2 PE=1 SV=2	8.703	8.961	8.895	8.714	8.866	8.462	8.183	7.935	8.135	8.033	-0.678	0.004
1601	Protoporphyrinogen oxidase OS=Drosophila melanogaster GN=Ppox PE=1 SV=1	8.05	7.834	8.016	7.839	7.895	8.161	8.092	8.112	8.2	8.263	0.239	0.023
1602	Mediator of RNA polymerase II transcription subunit 1 OS=Drosophila melanogaster GN=MED1 PE=1 SV=2	5.926	5.613	6.015	5.851	5.676	6.095	6.194	6.035	6.085	5.833	0.232	0.075
1603	Glutathione S transferase D9, isoform A OS=Drosophila melanogaster GN=GstD9 PE=1 SV=1	8.508	8.612	8.61	8.563	8.818	8.655	8.699	8.635	8.343	8.486	-0.059	0.594
1604	Aldose 1-epimerase OS=Drosophila melanogaster GN=Dmel\CG10467 PE=1 SV=1	7.427	7.149	7.181	7.044	7.235	7.273	7.554	8.368	8.923	9.427	1.102	0.041
1605	Black pearl, isoform B OS=Drosophila melanogaster GN=blp PE=2 SV=1	8.647	8.574	8.634	8.453	8.487	8.502	8.658	8.583	8.48	8.533	-0.008	0.925
1606	Myopic OS=Drosophila melanogaster GN=mop PE=1 SV=2	7.324	7.591	7.598	7.71	7.653	7.734	7.43	7.422	7.274	7.203	-0.162	0.24
1607	DNA-directed RNA polymerase II subunit RPB2 OS=Drosophila melanogaster GN=RpII140 PE=2 SV=2	8.258	8.198	8.09	8.176	8.13	8.207	8.156	8.245	8.333	8.279	0.073	0.299
1608	Probable 39S ribosomal protein L24, mitochondrial OS=Drosophila melanogaster GN=mRpL24 PE=2 SV=1	9.235	9.144	9.284	9.208	9.249	9.173	9.259	9.195	9.182	9.106	-0.041	0.53
1609	High mobility group protein D OS=Drosophila melanogaster GN=HmgD PE=1 SV=1	8.528	8.808	8.775	8.867	8.566	8.617	8.859	8.522	8.563	8.331	-0.13	0.328
1610	Gartenzwerg, isoform B OS=Drosophila melanogaster GN=garz PE=1 SV=1	7.476	7.712	7.619	7.803	7.613	7.551	7.491	7.392	7.25	7.101	-0.288	0.043
1611	Protein held out wings OS=Drosophila melanogaster GN=how PE=1 SV=1	7.496	7.51	7.424	7.502	7.47	7.331	7.389	7.427	7.586	7.617	-0.01	0.911
1612	Mitochondrial ribosomal protein L46 OS=Drosophila melanogaster GN=mRpL46 PE=1 SV=1	9.114	9.301	9.215	9.21	9.206	9.02	9.227	9.012	9.082	9.096	-0.122	0.124
1613	CG4300, isoform C OS=Drosophila melanogaster GN=anon-WO0118547.387 PE=1 SV=1	7.86	7.772	7.765	7.745	7.705	7.635	7.995	7.929	7.91	7.893	0.103	0.263
1614	Female sterile (1) homeotic, isoform G OS=Drosophila melanogaster GN=fs(1)h PE=1 SV=1	7.259	7.525	7.205	7.525	7.604	7.122	7.214	6.961	6.937	6.915	-0.394	0.018
1615	GEO08323p1 OS=Drosophila melanogaster GN=BcDNA:RH34376 PE=2 SV=3	7.084	6.949	6.991	7.006	7.196	7.053	6.992	7.131	7.416	7.734	0.22	0.203
1616	Uncharacterized protein OS=Drosophila melanogaster GN=CG13155 PE=4 SV=1	8.589	8.402	8.406	8.563	8.62	8.173	8.233	8.104	8.272	8.264	-0.307	0.012
1617	Desaturase 1, isoform A OS=Drosophila melanogaster GN=Desat1 PE=1 SV=1	9.405	9.449	9.451	9.181	9.247	9.329	9.58	9.388	9.311	9.702	0.116	0.33
1618	Elongin C, isoform A OS=Drosophila melanogaster GN=EloC PE=1 SV=1	8.455	8.124	8.22	8.142	8.232	8.295	8.325	8.52	8.609	8.571	0.229	0.064
1619	Uncharacterized protein, isoform A OS=Drosophila melanogaster GN=CG31087 PE=1 SV=2	8.942	8.471	8.468	8.364	8.825	8.812	8.703	8.982	9.044	9.447	0.383	0.075
1620	Protein ref(2)P OS=Drosophila melanogaster GN=ref(2)P PE=1 SV=2	8.779	8.988	8.897	8.908	8.893	8.903	8.741	8.525	8.459	8.411	-0.285	0.044
1621	Transcription elongation factor SPT6 OS=Drosophila melanogaster GN=Spt6 PE=1 SV=1	7.563	7.683	7.662	7.669	7.673	7.618	7.722	7.682	7.632	7.714	0.023	0.722
1622	Curled, isoform D OS=Drosophila melanogaster GN=cu PE=4 SV=1	6.895	6.899	7.008	6.838	6.914	6.898	6.792	6.541	6.691	6.711	-0.184	0.064
1623	Mahjong, isoform B OS=Drosophila melanogaster GN=mahj PE=4 SV=1	7.938	7.81	7.916	7.877	7.87	7.799	7.84	7.852	7.92	7.915	-0.017	0.802
1624	RE25263p OS=Drosophila melanogaster GN=RpL30 PE=1 SV=1	7.357	6.419	6.771	6.301	7.06	7.049	7.191	8.544	9.382	10.047	1.661	0.042
1625	CG8503 OS=Drosophila melanogaster GN=SmydA-1 PE=2 SV=1	8.406	8.429	8.336	8.204	8.439	8.469	8.541	8.581	8.475	8.474	0.145	0.078
1626	Lissencephaly-1 homolog OS=Drosophila melanogaster GN=Lis-1 PE=3 SV=1	8.078	8.005	7.97	8.112	7.927	8.259	8.179	8.207	8.247	8.393	0.239	0.02
1627	Acyl-coenzyme A oxidase OS=Drosophila melanogaster GN=CG4586 PE=1 SV=1	7.813	7.247	7.563	7.552	7.268	8.038	8.066	8.507	8.61	8.462	0.848	0.006
1628	CG8888 OS=Drosophila melanogaster GN=CG8888 PE=1 SV=1	8.71	8.377	8.548	8.415	8.518	8.384	8.407	8.413	8.451	8.547	-0.073	0.416
1629	Uncharacterized protein OS=Drosophila melanogaster GN=CG14523 PE=4 SV=1	7.718	7.77	7.681	7.578	7.728	7.701	7.683	7.779	7.727	7.85	0.053	0.465
1630	40S ribosomal protein S17 OS=Drosophila melanogaster GN=RpS17 PE=1 SV=2	8.442	6.885	7.607	7.193	7.428	8.148	8.587	9.225	9.768	10.725	1.78	0.021
1631	Proteasome subunit alpha type-5 OS=Drosophila melanogaster GN=Prosalpha5 PE=2 SV=2	7.824	7.856	7.806	7.808	7.629	7.696	7.959	8.498	9.011	9.281	0.704	0.064
1632	CG6830 OS=Drosophila melanogaster GN=CG6830 PE=1 SV=1	8.568	8.325	8.45	8.099	8.696	8.071	8.201	8.261	8.328	8.466	-0.163	0.268
1633	Wings up A, isoform I OS=Drosophila melanogaster GN=wupA PE=1 SV=1	4.709	6.85	7.051	6.919	4.702	6.784	6.93	7.15	7.314	8.694	1.328	0.087
1634	CG8993 OS=Drosophila melanogaster GN=Dmel\CG8993 PE=1 SV=1	9.207	8.562	8.864	8.713	8.831	8.963	9.14	9.177	9.299	9.701	0.421	0.052
1635	DNA-(apurinic or apyrimidinic site) lyase OS=Drosophila melanogaster GN=Rrp1 PE=1 SV=1	7.229	7.547	7.397	7.526	7.406	7.49	7.473	7.241	7.247	7.1	-0.111	0.345
1636	Probable cytochrome P450 9f2 OS=Drosophila melanogaster GN=Cyp9f2 PE=2 SV=1	8.438	8.381	8.385	8.257	8.561	8.329	8.402	8.339	8.436	8.52	0.001	0.992
1637	CG6950, isoform A OS=Drosophila melanogaster GN=CG6950-RC PE=1 SV=1	8.497	8.7	8.569	8.545	8.511	8.312	8.424	8.432	8.57	8.784	-0.06	0.599
1638	Ribosome biogenesis protein BRX1 homolog OS=Drosophila melanogaster GN=CG11583 PE=2 SV=2	7.641	7.659	7.756	7.632	7.699	7.385	7.514	7.459	7.541	7.545	-0.189	0.026
1639	CG4847, isoform D OS=Drosophila melanogaster GN=CG4847-RD PE=1 SV=1	8.577	8.408	8.495	8.133	8.506	8.493	8.808	9.067	9.116	9.377	0.549	0.026
1640	Probable cytochrome P450 12c1, mitochondrial OS=Drosophila melanogaster GN=Cyp12c1 PE=2 SV=2	8.488	8.588	8.485	8.564	8.686	8.511	8.33	8.373	8.417	8.436	-0.149	0.07
1641	FI04781p OS=Drosophila melanogaster GN=Nop56 PE=1 SV=1	8.181	7.777	7.992	7.87	8.065	8.092	8.165	8.231	8.354	8.576	0.307	0.048
1642	Mitochondrial pyruvate carrier OS=Drosophila melanogaster GN=CG9399 PE=1 SV=1	9.926	9.641	9.69	9.521	9.761	9.529	9.772	9.799	9.813	9.948	0.065	0.595
1643	Cuticular protein 100A OS=Drosophila melanogaster GN=Cpr100A PE=1 SV=1	7.719	7.201	7.311	7.188	7.515	7.211	7.351	7.502	7.693	8.202	0.205	0.371
1644	Heme oxygenase OS=Drosophila melanogaster GN=Ho PE=1 SV=1	8.952	9.054	9.005	9.006	8.979	9.04	9.049	9.071	9.015	9.07	0.05	0.386
1645	FI20012p1 OS=Drosophila melanogaster GN=tmod PE=1 SV=1	5.775	6.323	6.307	6.192	5.803	6.325	6.541	6.946	7.468	8.767	1.129	0.051
1646	CG4266, isoform A OS=Drosophila melanogaster GN=CG4266 PE=1 SV=2	7.704	8.123	8.066	8.047	7.954	7.922	7.73	7.459	7.244	7.104	-0.487	0.036
1647	Phosphatidylinositol 5-phosphate 4-kinase, isoform A OS=Drosophila melanogaster GN=PIP4K PE=1 SV=1	8.749	8.941	8.97	8.794	8.953	8.6	8.574	8.472	8.463	8.48	-0.364	0.006
1648	RE14039p OS=Drosophila melanogaster GN=CG6166 PE=2 SV=1	7.92	7.881	7.82	7.757	7.955	7.898	8.062	7.975	8.112	8.341	0.211	0.071
1649	tRNA (guanine-N(7)-)-methyltransferase non-catalytic subunit wuho OS=Drosophila melanogaster GN=wuho PE=2 SV=1	8.791	9.025	8.838	8.817	8.884	9.005	8.932	8.818	8.741	8.714	-0.029	0.768
1650	Arouser, isoform A OS=Drosophila melanogaster GN=aru PE=1 SV=1	7.836	8.033	7.925	7.887	7.881	7.686	7.591	7.343	7.325	7.351	-0.453	0.007
1651	Glutathione S transferase E6 OS=Drosophila melanogaster GN=GstE6 PE=1 SV=1	8.875	7.858	8.302	7.924	8.171	8.349	8.999	9.536	9.77	9.889	1.083	0.025
1652	LD28815p OS=Drosophila melanogaster GN=Usp10 PE=1 SV=2	8.098	7.943	8.077	8.205	7.958	8.16	8.233	8.112	8.115	8.069	0.082	0.319
1653	Lysine-specific demethylase lid OS=Drosophila melanogaster GN=lid PE=1 SV=1	6.649	6.859	6.786	6.698	6.796	6.546	6.445	6.389	6.479	6.159	-0.354	0.014
1654	Protein bark beetle OS=Drosophila melanogaster GN=bark PE=1 SV=1	6.906	7.435	7.103	7.23	7.203	6.983	6.908	6.561	6.706	6.425	-0.459	0.025
1655	GEO07517p1 OS=Drosophila melanogaster GN=Obp56d PE=1 SV=1	8.415	8.141	8.204	8.145	7.985	7.727	8.182	8.24	8.4	8.413	0.014	0.939
1656	Uncharacterized protein, isoform B OS=Drosophila melanogaster GN=CG10550 PE=1 SV=1	8.938	8.98	8.939	8.845	8.976	8.794	8.784	8.803	8.792	8.92	-0.117	0.095
1657	Sorting nexin OS=Drosophila melanogaster GN=Snx6 PE=1 SV=2	6.674	6.692	6.684	6.53	6.616	6.531	6.498	6.572	6.279	6.057	-0.252	0.068
1658	Sorting nexin 6, isoform B OS=Drosophila melanogaster GN=Snx6 PE=1 SV=1	2.847	3.638	3.476	3.649	3.405	3.028	3.335	2.986	2.275	2.802	-0.518	0.07
1659	Myosin heavy chain-like, isoform F OS=Drosophila melanogaster GN=Mhcl PE=3 SV=1	6.905	7.298	7.023	7.199	6.889	7.139	7.162	6.973	7.079	7.061	0.02	0.868
1660	Mitochondrial ribosomal protein L38 OS=Drosophila melanogaster GN=mRpL38 PE=1 SV=2	9.514	9.241	9.314	9.286	9.327	9.358	9.522	9.559	9.661	9.697	0.223	0.05
1661	CG7556, isoform A OS=Drosophila melanogaster GN=CG7556 PE=1 SV=1	7.763	7.478	7.575	7.616	7.692	7.766	7.738	7.773	7.843	7.853	0.17	0.058
1662	CG9394, isoform A OS=Drosophila melanogaster GN=CG9394 PE=1 SV=1	8.569	8.573	8.176	8.46	8.572	8.513	8.607	8.382	8.296	8.302	-0.05	0.691
1663	FI16623p1 OS=Drosophila melanogaster GN=CG15653-RA PE=1 SV=1	8.017	8.28	8.145	8.175	8.282	8.235	8.221	8.032	8.115	8.016	-0.056	0.548
1664	RH54244p OS=Drosophila melanogaster GN=yellow-c PE=1 SV=3	9.693	9.387	9.508	9.36	9.493	9.408	9.515	9.682	9.698	9.809	0.134	0.251
1665	Protein windbeutel OS=Drosophila melanogaster GN=wbl PE=1 SV=1	7.729	7.772	7.793	7.671	7.756	7.962	7.846	7.713	7.794	7.662	0.052	0.537
1666	CYP6G1 OS=Drosophila melanogaster GN=Cyp6g1 PE=2 SV=1	8.207	8.237	8.168	8.084	8.376	7.729	7.669	7.868	7.947	8.096	-0.352	0.02
1667	Proteasome subunit beta type-4 OS=Drosophila melanogaster GN=Prosbeta7 PE=2 SV=1	8.341	8.375	8.301	8.266	8.113	8.014	8.54	8.72	8.789	8.896	0.313	0.114
1668	GM27569p OS=Drosophila melanogaster GN=trsn PE=1 SV=1	8.194	8.305	8.185	8.298	8.09	8.216	8.32	8.166	8.271	8.153	0.011	0.898
1669	LD13611p OS=Drosophila melanogaster GN=CG10802 PE=1 SV=2	8.094	7.76	8.088	7.938	7.872	8.035	8.128	8.126	8.146	8.124	0.161	0.098
1670	BcDNA.GH02976 OS=Drosophila melanogaster GN=obst-B PE=1 SV=1	8.31	8.43	8.376	8.448	8.411	8.31	8.375	8.212	8.129	8.136	-0.163	0.067
1671	Protein transport protein Sec61 subunit beta OS=Drosophila melanogaster GN=Sec61beta PE=1 SV=1	9.015	8.227	8.76	8.493	8.626	8.866	9.05	9.196	9.256	9.391	0.527	0.025
1672	FI17828p1 OS=Drosophila melanogaster GN=Fas3 PE=2 SV=1	4.208	4.458	4.213	4.126	4.021	4.311	4.034	3.623	3.971	3.629	-0.291	0.113
1673	LD05679p OS=Drosophila melanogaster GN=CG8446-RB PE=1 SV=1	7.927	8.117	8.106	8.115	8.096	8.036	8.069	7.971	7.991	7.934	-0.072	0.316
1674	Microtubule-associated protein Jupiter OS=Drosophila melanogaster GN=Jupiter PE=1 SV=2	7.501	7.519	7.581	7.589	7.575	7.584	7.364	7.351	7.283	7.268	-0.183	0.055
1675	CG7324, isoform A OS=Drosophila melanogaster GN=Dmel\CG7324 PE=1 SV=1	7.839	8.053	8.045	7.967	8.007	7.983	7.927	7.796	7.871	7.915	-0.084	0.277
1676	Protein sly1 homolog OS=Drosophila melanogaster GN=Slh PE=2 SV=4	8.692	8.849	8.767	8.87	8.861	8.77	8.564	8.557	8.651	8.445	-0.21	0.043
1677	Probable phosphomannomutase OS=Drosophila melanogaster GN=CG10688 PE=2 SV=1	8.424	8.223	8.349	8.189	8.204	8.254	8.476	8.574	8.454	8.371	0.148	0.135
1678	AT24407p OS=Drosophila melanogaster GN=Dmel\CG31974 PE=2 SV=3	8.795	8.906	8.859	8.82	8.782	8.852	8.855	8.962	8.701	8.433	-0.072	0.552
1679	Sac1 phosphatase, isoform B OS=Drosophila melanogaster GN=Sac1 PE=4 SV=1	8.54	8.32	8.46	8.343	8.561	8.66	8.699	8.826	8.775	8.646	0.276	0.018
1680	28S ribosomal protein S15, mitochondrial OS=Drosophila melanogaster GN=bonsai PE=2 SV=2	8.036	8.067	8.174	8.049	8.051	8.209	8.137	8.187	8.118	8.22	0.099	0.136
1681	AT07420p OS=Drosophila melanogaster GN=CG14480 PE=1 SV=1	8.603	8.677	8.615	8.688	8.605	8.548	8.629	8.352	8.34	7.988	-0.266	0.074
1682	BcDNA.GH11110 OS=Drosophila melanogaster GN=nito PE=1 SV=1	7.895	8.038	7.978	7.947	7.819	7.754	7.907	7.95	7.978	8.071	-0.003	0.973
1683	Protein KBP homolog OS=Drosophila melanogaster GN=CG14043 PE=2 SV=1	8.69	8.943	8.79	8.909	8.908	8.632	8.608	8.186	7.922	7.59	-0.66	0.026
1684	CG8675 OS=Drosophila melanogaster GN=CG8675-RA PE=1 SV=1	6.621	6.854	6.788	7.101	6.997	6.702	6.727	6.343	6.33	6.218	-0.408	0.033
1685	FI21453p1 OS=Drosophila melanogaster GN=Trn PE=1 SV=1	9.007	8.726	8.854	8.84	8.735	8.888	9.037	8.975	9.047	8.969	0.151	0.093
1686	CG4408, isoform A OS=Drosophila melanogaster GN=CG4408 PE=1 SV=2	8.573	8.599	8.711	8.561	8.504	8.714	8.92	8.834	8.729	8.675	0.185	0.05
1687	FI20105p1 OS=Drosophila melanogaster GN=anon-ct PE=1 SV=2	8.537	8.423	8.413	8.283	8.485	8.337	8.422	8.751	8.666	8.753	0.158	0.198
1688	CG6664, isoform A OS=Drosophila melanogaster GN=Dmel\CG6664 PE=1 SV=1	8.838	8.685	8.889	8.729	8.714	8.689	8.798	8.864	8.836	8.641	-0.005	0.954
1689	RE44908p OS=Drosophila melanogaster GN=Rrp40 PE=1 SV=1	8.472	8.292	8.345	8.394	8.428	8.42	8.49	8.355	8.386	8.512	0.046	0.522
1690	Tyrosine-protein phosphatase non-receptor type 61F OS=Drosophila melanogaster GN=Ptp61F PE=1 SV=1	8.204	8.299	8.365	8.399	8.267	8.333	8.291	8.257	8.288	8.231	-0.027	0.704
1691	MIP14966p OS=Drosophila melanogaster GN=CG14762-RA PE=1 SV=1	8.167	8.122	7.965	8.092	8.161	8.015	8.031	8.036	8.352	8.4	0.065	0.584
1692	Cyclope, isoform A OS=Drosophila melanogaster GN=cype PE=1 SV=3	9.607	9.587	9.455	9.5	9.496	9.47	9.563	9.76	9.928	10.222	0.26	0.124
1693	Xanthine dehydrogenase OS=Drosophila melanogaster GN=ry PE=2 SV=2	7.926	8.076	8.022	7.875	7.957	7.781	7.745	7.872	7.983	7.97	-0.101	0.241
1694	LD29171p OS=Drosophila melanogaster GN=Sec71 PE=1 SV=2	8.039	7.938	8.115	8.012	8.132	8.059	7.978	8.073	8.068	8.032	-0.005	0.944
1695	CG5167 OS=Drosophila melanogaster GN=CG5167 PE=1 SV=1	9.133	8.744	8.862	8.719	8.981	8.811	9.009	9.223	9.289	9.55	0.289	0.112
1696	Tetraspanin OS=Drosophila melanogaster GN=Tsp96F PE=1 SV=1	7.789	8.052	7.853	7.784	7.94	7.49	7.512	7.607	7.46	7.51	-0.368	0.006
1697	Uncharacterized protein, isoform A OS=Drosophila melanogaster GN=CG30497 PE=4 SV=1	5.825	6.143	6.005	5.91	5.915	6.372	6.345	6.313	6.251	5.993	0.295	0.029
1698	CG4908, isoform A OS=Drosophila melanogaster GN=Dmel\CG4908 PE=2 SV=1	9.046	8.832	8.911	8.83	8.897	8.955	9.034	9.177	9.19	9.177	0.204	0.044
1699	Epithelial membrane protein, isoform B OS=Drosophila melanogaster GN=emp PE=3 SV=2	8.996	9.037	8.937	8.793	9.014	8.797	8.894	8.86	8.867	8.908	-0.09	0.235
1700	Nucleolar GTP-binding protein 2 OS=Drosophila melanogaster GN=Ns2 PE=1 SV=1	8.501	8.541	8.534	8.437	8.404	8.306	8.344	8.143	8.161	8.283	-0.236	0.019
1701	CG1885, isoform A OS=Drosophila melanogaster GN=CG1885 PE=1 SV=1	8.13	7.971	8.001	7.911	8.063	7.996	7.883	8.014	7.916	7.973	-0.059	0.422
1702	CG5172, isoform D OS=Drosophila melanogaster GN=CG5172-RD PE=2 SV=2	3.508	2.323	4.061	4.144	2.663	3.35	3.544	3.166	3.559	2.387	-0.139	0.783
1703	Stoned B, isoform G OS=Drosophila melanogaster GN=stnB PE=4 SV=1	7.708	7.732	7.59	7.476	7.651	7.207	7.368	7.198	7.145	7.256	-0.397	0.005
1704	RH34413p OS=Drosophila melanogaster GN=anon-WO0118547.175 PE=1 SV=1	10.531	10.593	10.512	10.508	10.511	10.493	10.496	10.452	10.382	10.237	-0.119	0.138
1705	DNA mismatch repair protein spellchecker 1 OS=Drosophila melanogaster GN=spel1 PE=3 SV=4	7.315	7.255	7.286	7.492	7.24	7.521	7.791	7.777	7.882	7.72	0.421	0.008
1706	N-acetylgalactosaminyltransferase 7 OS=Drosophila melanogaster GN=GalNAc-T2 PE=2 SV=2	8.467	8.424	8.485	8.464	8.609	8.394	8.262	8.35	8.428	8.228	-0.158	0.063
1707	CG7857 OS=Drosophila melanogaster GN=Q9VUN9 PE=1 SV=1	8.021	8.204	8.189	8.193	8.2	8.119	8.181	7.942	7.966	7.833	-0.154	0.125
1708	Trio, isoform A OS=Drosophila melanogaster GN=trio PE=1 SV=1	7.962	8.051	8.117	8.054	8.171	7.954	7.8	7.648	7.742	7.815	-0.279	0.018
1709	Cuticular protein 49Aa OS=Drosophila melanogaster GN=Cpr49Aa PE=1 SV=1	8.231	7.998	7.927	8.01	8.42	7.948	7.833	7.882	7.959	8.594	-0.074	0.715
1710	DEAD-box helicase Dbp80 OS=Drosophila melanogaster GN=Dbp80 PE=1 SV=1	5.118	5.687	5.174	5.407	5.481	5.292	5.11	5.101	4.738	4.872	-0.351	0.061
1711	CG6094 protein OS=Drosophila melanogaster GN=dICT1 PE=1 SV=1	8.798	8.776	8.653	8.664	8.68	8.79	8.924	8.875	8.847	8.843	0.142	0.059
1712	Proteasome subunit beta type OS=Drosophila melanogaster GN=Prosbeta4 PE=1 SV=1	8.753	8.612	8.654	8.436	8.427	8.472	9.104	9.468	9.528	9.906	0.719	0.035
1713	FI04408p OS=Drosophila melanogaster GN=Rox8 PE=1 SV=1	8.583	8.786	8.74	8.748	8.686	8.635	8.626	8.582	8.487	8.382	-0.166	0.073
1714	Protein anoxia up-regulated OS=Drosophila melanogaster GN=fau PE=2 SV=1	7.937	7.957	8.023	7.748	7.626	7.764	7.809	8.186	8.127	8.258	0.171	0.257
1715	Division abnormally delayed, isoform B OS=Drosophila melanogaster GN=dally PE=1 SV=1	7.8	7.669	7.643	7.452	7.823	7.625	7.578	7.632	7.735	7.955	0.028	0.829
1716	Uncharacterized protein, isoform H OS=Drosophila melanogaster GN=Dmel\CG31689 PE=1 SV=1	6.106	6.281	6.344	6.192	6.252	6.065	6.024	6.17	6.075	6.025	-0.163	0.056
1717	Symplekin OS=Drosophila melanogaster GN=Sym PE=1 SV=1	6.601	6.314	6.483	6.937	6.621	6.526	6.781	6.589	6.386	6.208	-0.093	0.582
1718	GM03767p OS=Drosophila melanogaster GN=mRpL12 PE=1 SV=1	9.593	9.141	9.521	9.198	9.245	9.441	9.725	9.881	10.054	10.152	0.511	0.025
1719	LD23155p OS=Drosophila melanogaster GN=Rbpn-5 PE=1 SV=2	6.572	6.778	6.658	6.57	6.722	6.508	6.56	6.381	6.559	6.261	-0.206	0.055
1720	NADH dehydrogenase (Ubiquinone) 13 kDa B subunit OS=Drosophila melanogaster GN=ND-13B PE=1 SV=2	9.343	8.943	9.133	8.891	9.124	9.207	9.375	9.441	9.535	9.615	0.348	0.029
1721	Flotillin-1 OS=Drosophila melanogaster GN=Flo1 PE=2 SV=1	8.523	8.748	8.597	8.602	8.484	8.44	8.386	8.269	8.269	8.345	-0.249	0.021
1722	GEO09476p1 OS=Drosophila melanogaster GN=glob1 PE=1 SV=1	9.609	9.903	9.547	9.688	9.803	9.424	9.442	9.479	9.441	9.461	-0.261	0.024
1723	Singed, isoform B OS=Drosophila melanogaster GN=sn PE=1 SV=1	8.952	8.435	8.679	8.709	8.581	8.714	8.953	8.971	9.044	9.138	0.293	0.054
1724	Clathrin light chain OS=Drosophila melanogaster GN=Clc PE=2 SV=1	8.159	8.176	8.259	8.073	8.239	8.334	8.169	8.115	8.25	8.303	0.053	0.507
1725	Nucleoporin 43kD OS=Drosophila melanogaster GN=Nup43 PE=1 SV=1	8.444	8.037	8.323	8.237	8.134	8.314	8.484	8.495	8.528	8.484	0.226	0.055
1726	GEO08217p1 OS=Drosophila melanogaster GN=CG31313 PE=1 SV=1	9.313	9.326	9.223	9.24	9.259	9.486	9.402	9.489	9.404	9.319	0.148	0.053
1727	CG9784, isoform C OS=Drosophila melanogaster GN=CG9784 PE=1 SV=1	8.13	8.179	8.093	8.019	8.19	8.093	7.976	7.822	7.913	7.853	-0.191	0.047
1728	PASILLA splice variant 3 OS=Drosophila melanogaster GN=ps PE=1 SV=1	8.887	8.953	8.934	8.963	8.872	8.854	8.85	8.749	8.797	8.831	-0.106	0.1
1729	LD15481p OS=Drosophila melanogaster GN=Rs1 PE=1 SV=1	8.065	8.188	8.142	8.19	8.112	7.919	7.877	7.7	7.771	7.667	-0.353	0.007
1730	CDK5RAP3-like protein OS=Drosophila melanogaster GN=CG30291 PE=2 SV=1	8.499	8.341	8.486	8.429	8.543	8.569	8.519	8.507	8.524	8.503	0.065	0.335
1731	Serine--pyruvate aminotransferase OS=Drosophila melanogaster GN=Spat PE=1 SV=1	8.822	9.084	9.037	9.059	9.203	9.031	8.774	8.924	9.115	9.504	0.029	0.871
1732	Anamorsin homolog OS=Drosophila melanogaster GN=CIAPIN1 PE=2 SV=1	7.977	7.842	7.82	7.886	7.931	7.867	7.867	7.906	7.909	7.798	-0.022	0.748
1733	Unc-104 ortholog, isoform G OS=Drosophila melanogaster GN=unc-104 PE=3 SV=1	6.447	6.411	6.388	6.409	6.534	6.288	6.276	6.07	6.121	6.057	-0.276	0.016
1734	Probable 2-oxoglutarate dehydrogenase E1 component DHKTD1 homolog, mitochondrial OS=Drosophila melanogaster GN=CG1544 PE=2 SV=2	9.595	9.719	9.628	9.634	9.725	9.722	9.615	9.592	9.64	9.535	-0.039	0.58
1735	FI01736p OS=Drosophila melanogaster GN=mRpL30 PE=1 SV=1	9.23	9.547	9.29	9.362	9.326	9.213	9.316	9.139	9.146	9.098	-0.169	0.083
1736	CASK ortholog, isoform H OS=Drosophila melanogaster GN=CASK PE=1 SV=1	7.394	7.449	7.269	7.229	7.433	7.203	7.259	7.273	7.19	7.117	-0.146	0.084
1737	SET and MYND domain containing, arthropod-specific, member 3, isoform C OS=Drosophila melanogaster GN=SmydA-3 PE=4 SV=1	8.213	8.408	8.197	8.196	8.34	8.253	8.171	8.132	8.071	8.317	-0.082	0.345
1738	Smrter, isoform G OS=Drosophila melanogaster GN=Smr PE=1 SV=1	6.836	6.882	7.009	6.946	6.986	6.737	6.811	6.643	6.677	6.184	-0.322	0.045
1739	Uncharacterized protein OS=Drosophila melanogaster GN=CG15531 PE=3 SV=1	8.119	8.068	8.123	8.156	7.946	7.802	7.774	7.909	7.768	7.785	-0.275	0.012
1740	RE01471p OS=Drosophila melanogaster GN=Tdrd3 PE=1 SV=1	7.633	7.569	7.805	7.793	7.66	7.632	7.663	7.685	7.689	7.437	-0.071	0.436
1741	CG3566, isoform B OS=Drosophila melanogaster GN=CG3566 PE=1 SV=3	9.414	9.104	9.114	9.088	9.332	9.235	9.273	9.423	9.407	9.428	0.143	0.177
1742	Eukaryotic translation initiation factor 3 subunit K OS=Drosophila melanogaster GN=CG10306 PE=2 SV=1	8.337	7.7	7.989	7.855	7.981	8.154	8.489	8.918	9.086	9.285	0.814	0.02
1743	Mitochondrial ribosomal protein L44 OS=Drosophila melanogaster GN=mRpL44 PE=1 SV=1	8.419	8.262	8.353	8.173	8.205	8.323	8.505	8.704	8.954	9.012	0.417	0.034
1744	Carboxypeptidase OS=Drosophila melanogaster GN=CG4572-RC PE=1 SV=1	8.974	8.986	9.027	9.149	9.109	9.185	9.048	9.061	9.017	8.994	0.012	0.888
1745	FI04457p OS=Drosophila melanogaster GN=GCC185 PE=1 SV=3	7.72	7.979	7.966	7.884	7.888	7.722	7.717	7.519	7.544	7.517	-0.284	0.019
1746	Bifunctional phosphopantetheine adenylyltransferase-Dephospho-CoA kinase OS=Drosophila melanogaster GN=Ppat-Dpck PE=1 SV=2	8.496	8.047	8.19	7.978	8.22	8.294	8.536	8.901	9.106	9.272	0.636	0.027
1747	BcDNA.LD34343 OS=Drosophila melanogaster GN=wdb PE=1 SV=2	7.992	7.871	7.863	7.786	7.88	7.824	7.876	7.903	7.783	7.714	-0.059	0.433
1748	LD33695p OS=Drosophila melanogaster GN=pins PE=1 SV=1	7.172	7.525	7.47	7.638	7.341	7.243	7.212	7.166	6.955	6.723	-0.369	0.039
1749	AT06125p OS=Drosophila melanogaster GN=CG6195 PE=1 SV=1	8.558	8.415	8.533	8.427	8.477	8.537	8.727	8.781	8.794	8.734	0.233	0.024
1750	CG8839, isoform A OS=Drosophila melanogaster GN=CG8839 PE=1 SV=1	8.76	8.92	8.755	8.81	8.854	8.738	8.691	8.55	8.394	8.38	-0.269	0.032
1751	Uncharacterized protein, isoform A OS=Drosophila melanogaster GN=CG42813 PE=1 SV=3	8.661	8.538	8.41	8.415	8.544	8.523	8.59	8.713	8.679	8.712	0.13	0.141
1752	Adaptor protein complex 1, mu subunit OS=Drosophila melanogaster GN=AP-1mu PE=1 SV=1	7.955	7.912	7.978	7.96	7.817	7.976	7.993	7.927	8.062	7.975	0.062	0.351
1753	GEO06356p1 OS=Drosophila melanogaster GN=Uev1A PE=1 SV=1	9.074	9.043	9.019	9.048	8.991	9.123	9.141	9.137	9.047	8.958	0.046	0.497
1754	Mitochondrial transcription factor A, isoform B OS=Drosophila melanogaster GN=TFAM PE=1 SV=1	8.899	8.425	8.703	8.529	8.408	8.716	8.819	9.047	8.993	8.989	0.32	0.043
1755	CG1578, isoform A OS=Drosophila melanogaster GN=CG1578 PE=1 SV=1	7.781	7.841	7.694	7.681	7.667	7.67	7.662	7.971	8.066	8.127	0.166	0.2
1756	Circadian trip, isoform A OS=Drosophila melanogaster GN=ctrip PE=1 SV=4	7.727	7.895	7.73	7.807	7.547	7.721	7.755	7.556	7.526	7.191	-0.191	0.179
1757	Wnk kinase, isoform M OS=Drosophila melanogaster GN=Wnk PE=1 SV=2	7.22	8.24	7.875	8.087	7.609	7.755	7.772	7.469	7.426	7.669	-0.188	0.403
1758	CG7946, isoform A OS=Drosophila melanogaster GN=CG7946 PE=1 SV=1	8.576	8.04	8.512	8.392	8.323	8.29	8.434	8.349	8.618	8.623	0.094	0.504
1759	FI17379p1 OS=Drosophila melanogaster GN=CG34327-RA PE=2 SV=1	7.152	7.203	7.333	7.258	7.275	7.133	7.443	6.959	7.198	6.667	-0.164	0.299
1760	Glutamate carrier 1, isoform A OS=Drosophila melanogaster GN=GC1 PE=1 SV=1	8.888	8.681	8.665	8.562	8.763	8.604	8.663	8.692	8.913	9.251	0.113	0.469
1761	CG9752 OS=Drosophila melanogaster GN=CG9752 PE=1 SV=1	8.387	8.294	8.27	8.362	8.223	8.332	8.376	8.423	8.447	8.423	0.093	0.174
1762	CG8369, isoform A OS=Drosophila melanogaster GN=CG8369 PE=1 SV=1	7.637	6.901	7.574	6.96	7.466	7.427	7.767	8.239	8.067	8.323	0.657	0.035
1763	RE18955p OS=Drosophila melanogaster GN=Ts PE=1 SV=1	8.462	8.377	8.376	8.544	8.429	8.515	8.589	8.64	8.601	8.393	0.11	0.179
1764	DNA replication licensing factor Mcm5 OS=Drosophila melanogaster GN=Mcm5 PE=1 SV=1	7.442	6.716	7.492	7.339	7.104	7.711	7.575	7.926	8.011	7.823	0.591	0.019
1765	26S proteasome regulatory complex subunit p30 OS=Drosophila melanogaster GN=Rpn12 PE=1 SV=1	8.841	8.606	8.575	8.524	8.663	8.647	8.899	9.213	9.295	9.295	0.428	0.032
1766	CG4646, isoform B OS=Drosophila melanogaster GN=CG4646 PE=4 SV=1	7.374	7.446	7.334	7.318	7.264	7.227	7.341	7.465	7.403	7.351	0.01	0.906
1767	LP10852p OS=Drosophila melanogaster GN=mRpS18B PE=1 SV=1	7.514	7.281	7.549	7.314	7.332	7.397	7.623	7.461	7.706	7.714	0.182	0.11
1768	CG5290 OS=Drosophila melanogaster GN=Dmel\CG5290 PE=1 SV=1	7.528	7.66	7.67	7.52	7.536	7.435	7.388	7.376	7.388	7.285	-0.208	0.023
1769	CG9953 OS=Drosophila melanogaster GN=Dmel\CG9953 PE=1 SV=1	8.937	8.301	8.548	8.419	8.453	8.483	8.706	8.867	8.831	8.824	0.211	0.181
1770	Maltase A2 OS=Drosophila melanogaster GN=Mal-A2 PE=2 SV=2	7.806	8.132	8.033	7.95	8.053	8.041	8.02	8.002	8.205	7.979	0.055	0.565
1771	Replication factor C 38kD subunit, isoform A OS=Drosophila melanogaster GN=RfC38 PE=1 SV=1	8.853	8.538	8.736	8.667	8.387	8.808	9.272	9.337	9.334	9.054	0.525	0.016
1772	Stromal interaction molecule homolog OS=Drosophila melanogaster GN=Stim PE=1 SV=1	7.938	7.998	7.973	7.988	7.933	8.034	7.911	7.872	7.825	7.874	-0.063	0.353
1773	Eukaryotic translation initiation factor 6 OS=Drosophila melanogaster GN=eIF6 PE=2 SV=3	7.993	7.75	7.93	7.793	7.933	7.839	7.962	8.009	8.138	8.085	0.127	0.186
1774	Carnosine N-methyltransferase OS=Drosophila melanogaster GN=CG11596 PE=1 SV=1	7.852	7.724	7.739	7.821	7.725	7.811	7.991	7.915	7.96	7.646	0.092	0.32
1775	Septin-2 OS=Drosophila melanogaster GN=Sep2 PE=2 SV=2	7.49	7.129	7.259	7.234	7.34	7.507	7.42	7.642	7.66	7.795	0.314	0.026
1776	Tailor, isoform C OS=Drosophila melanogaster GN=Tailor PE=1 SV=1	8.718	8.253	8.483	8.394	8.417	8.598	8.741	8.82	8.772	8.791	0.291	0.029
1777	SET and MYND domain containing, arthropod-specific, member 2 OS=Drosophila melanogaster GN=SmydA-2 PE=4 SV=1	7.853	7.832	7.752	7.774	7.883	7.538	7.492	7.601	7.585	7.671	-0.241	0.014
1778	AT27789p OS=Drosophila melanogaster GN=glo PE=1 SV=1	7.553	7.697	7.624	7.71	7.553	7.257	7.369	7.543	7.678	7.724	-0.113	0.342
1779	CG2469, isoform A OS=Drosophila melanogaster GN=Ctr9 PE=1 SV=1	7.13	7.217	7.31	7.122	7.17	7.175	7.221	7.033	7.079	7.035	-0.081	0.299
1780	Proton-coupled amino acid transporter-like protein pathetic OS=Drosophila melanogaster GN=path PE=1 SV=1	7.994	7.637	7.812	7.618	7.698	7.959	8.068	8.503	9.07	9.391	0.847	0.032
1781	FI21269p1 OS=Drosophila melanogaster GN=muskelin PE=2 SV=1	8.156	8.066	8.154	8.174	7.818	8.33	8.53	8.593	8.423	8.227	0.347	0.023
1782	Uncharacterized protein, isoform A OS=Drosophila melanogaster GN=Dmel\CG17127 PE=1 SV=1	7.583	6.754	7.151	6.937	7.208	6.957	6.958	7.61	7.944	8.444	0.456	0.213
1783	LD36273p OS=Drosophila melanogaster GN=sni PE=1 SV=1	9.079	8.861	8.851	8.806	8.932	8.845	8.949	8.956	9.037	9.071	0.066	0.452
1784	Pleckstrin homology domain-containing family F member 1 homolog OS=Drosophila melanogaster GN=rush PE=1 SV=1	8.664	8.67	8.655	8.4	8.7	8.684	8.534	8.575	8.569	8.619	-0.022	0.813
1785	CHOp24, isoform A OS=Drosophila melanogaster GN=CHOp24 PE=1 SV=1	9.199	9.196	9.247	9.274	9.179	9.293	9.259	9.219	9.201	8.989	-0.027	0.757
1786	Density-regulated protein homolog OS=Drosophila melanogaster GN=DENR PE=1 SV=3	7.785	7.721	7.75	7.848	7.671	7.869	7.938	8.149	8.097	8.012	0.258	0.021
1787	CG3663 OS=Drosophila melanogaster GN=CG3663 PE=1 SV=1	8.589	8.602	8.613	8.616	8.494	8.484	8.528	8.402	8.332	8.211	-0.192	0.051
1788	Glycine cleavage system H protein, mitochondrial OS=Drosophila melanogaster GN=ppl PE=2 SV=1	8.589	8.42	8.455	8.396	8.492	8.321	8.469	8.587	8.7	8.734	0.092	0.392
1789	LP07287p OS=Drosophila melanogaster GN=CG14894 PE=1 SV=2	8.81	8.802	8.773	8.677	8.658	8.732	8.872	8.801	8.751	8.64	0.015	0.858
1790	Ribonucleoside-diphosphate reductase subunit M2 OS=Drosophila melanogaster GN=RnrS PE=1 SV=2	7.967	7.754	7.886	7.932	7.429	8.157	8.559	8.46	8.233	7.898	0.468	0.031
1791	FI16517p1 OS=Drosophila melanogaster GN=Trax PE=1 SV=3	7.622	7.628	7.559	7.394	7.483	7.751	7.695	7.722	7.67	7.396	0.11	0.283
1792	GH10609p OS=Drosophila melanogaster GN=yellow-d PE=2 SV=2	8.101	7.574	7.758	7.895	7.814	8.091	8.326	8.199	8.258	8.087	0.364	0.022
1793	WD repeat-containing protein 55 homolog OS=Drosophila melanogaster GN=CG14722 PE=2 SV=1	7.865	8.276	7.971	8.121	8.036	7.826	7.769	7.635	7.399	7.443	-0.439	0.017
1794	DNA primase large subunit OS=Drosophila melanogaster GN=DNApol-alpha60 PE=1 SV=2	7.219	7.211	7.437	7.531	7.21	7.62	7.563	7.689	7.626	7.374	0.253	0.047
1795	Clot protein OS=Drosophila melanogaster GN=cl PE=1 SV=1	8.634	8.675	8.678	8.561	8.622	8.599	8.744	8.674	8.609	8.424	-0.024	0.785
1796	Transient receptor potential cation channel protein painless OS=Drosophila melanogaster GN=pain PE=1 SV=1	8.708	8.837	8.833	8.703	8.762	8.937	8.841	8.824	8.727	8.81	0.059	0.415
1797	RE28913p OS=Drosophila melanogaster GN=CG10340 PE=1 SV=3	8.827	8.646	8.827	8.69	8.807	8.595	8.744	8.681	8.616	8.855	-0.061	0.477
1798	Chondrocyte-derived ezrin-like domain containing protein ortholog, isoform E OS=Drosophila melanogaster GN=Cdep PE=1 SV=1	7.176	7.143	6.963	7.097	7.066	6.965	6.936	7.001	6.972	6.943	-0.126	0.086
1799	FI03416p OS=Drosophila melanogaster GN=Ugt36Bc PE=1 SV=1	8.784	8.806	8.681	8.511	8.745	8.701	8.672	8.839	8.75	8.97	0.081	0.416
1800	LD17001p OS=Drosophila melanogaster GN=CG11897 PE=1 SV=1	7.793	8.212	7.951	8.084	7.823	7.885	7.909	7.681	7.685	7.443	-0.252	0.092
1801	Drab5 OS=Drosophila melanogaster GN=Rab5 PE=1 SV=1	9.22	9.141	9.017	9.091	9.022	9.081	9.113	9.078	9.023	9.084	-0.022	0.76
1802	Pre-rRNA-processing protein TSR1 homolog OS=Drosophila melanogaster GN=CG7338 PE=1 SV=1	8.421	8.685	8.541	8.681	8.533	8.332	8.305	7.948	8.07	8.221	-0.397	0.014
1803	Protein rigor mortis OS=Drosophila melanogaster GN=rig PE=1 SV=1	8.717	8.605	8.624	8.695	8.242	8.712	9	8.877	9.123	8.734	0.312	0.051
1804	CG1307, isoform C OS=Drosophila melanogaster GN=CG1307 PE=1 SV=1	7.869	7.662	7.788	7.658	7.728	7.703	7.839	7.92	7.866	7.854	0.096	0.237
1805	Translocon-associated protein subunit beta OS=Drosophila melanogaster GN=SsRbeta PE=1 SV=2	8.568	7.804	8.373	8.135	8.226	8.672	8.787	9.073	9.293	9.341	0.812	0.011
1806	RE44624p OS=Drosophila melanogaster GN=BcDNA:RE44624 PE=1 SV=1	6.193	6.281	6.289	6.176	6.314	6.225	6.318	6.313	6.224	5.971	-0.04	0.676
1807	Protein unzipped OS=Drosophila melanogaster GN=uzip PE=1 SV=2	7.186	6.973	6.975	6.643	7.161	6.999	7.062	7.414	7.58	7.953	0.414	0.092
1808	Proteasome assembly chaperone 2 OS=Drosophila melanogaster GN=CG12321-RA PE=1 SV=1	7.946	7.962	8.152	7.953	7.932	8	8.069	8.093	8.029	7.919	0.033	0.681
1809	CG5618, isoform A OS=Drosophila melanogaster GN=Dmel\CG5618 PE=1 SV=1	10.257	10.304	10.194	10.15	10.187	10.206	10.219	10.215	10.229	10.141	-0.017	0.805
1810	Multidrug resistance protein 4 ortholog OS=Drosophila melanogaster GN=Mrp4 PE=1 SV=2	5.79	5.707	5.815	5.857	5.958	5.717	5.827	5.419	5.405	5.692	-0.214	0.09
1811	Protein dpy-30 homolog OS=Drosophila melanogaster GN=Dpy-30L1 PE=1 SV=1	7.554	7.793	7.692	7.697	7.67	7.4	7.619	7.634	7.519	7.263	-0.194	0.082
1812	CG9791, isoform D OS=Drosophila melanogaster GN=Suv3 PE=2 SV=1	8.275	8.592	8.36	8.405	8.347	8.13	8.139	8.023	7.867	7.819	-0.401	0.012
1813	60S ribosomal protein L17 OS=Drosophila melanogaster GN=RpL17 PE=1 SV=1	10.542	10.745	10.622	10.683	10.572	10.59	10.638	10.436	10.405	10.309	-0.157	0.115
1814	Second mitotic wave missing, isoform C OS=Drosophila melanogaster GN=swm PE=1 SV=1	8.196	8.513	8.367	8.402	8.366	8.265	8.272	8.091	8.073	8.229	-0.183	0.069
1815	FI03450p OS=Drosophila melanogaster GN=serp PE=1 SV=2	8.805	8.714	8.775	8.631	8.765	8.472	8.438	8.214	8.354	8.363	-0.37	0.005
1816	FI21285p1 OS=Drosophila melanogaster GN=Upf3 PE=1 SV=2	7.714	7.944	7.902	8.038	7.875	7.879	7.77	7.642	7.551	7.375	-0.251	0.069
1817	Oxysterol-binding protein OS=Drosophila melanogaster GN=CG1513-RA PE=1 SV=2	7.821	7.834	7.857	7.743	7.87	7.849	7.902	7.666	7.471	6.953	-0.256	0.207
1818	AT12494p OS=Drosophila melanogaster GN=ND-B22 PE=1 SV=1	8.058	7.334	7.59	7.264	7.604	7.97	8.269	8.727	8.944	9.244	1.061	0.015
1819	Aminopeptidase OS=Drosophila melanogaster GN=SP1029 PE=1 SV=1	7.164	7.142	7.214	7.087	7.173	7.235	7.267	7.443	7.43	7.671	0.253	0.039
1820	Eukaryotic translation initiation factor eIF1 OS=Drosophila melanogaster GN=eIF1 PE=1 SV=1	8.142	7.838	8.228	7.983	8.093	8.071	8.248	8.166	8.258	8.03	0.098	0.353
1821	Lethal (1) G0193, isoform B OS=Drosophila melanogaster GN=l(1)G0193 PE=1 SV=1	6.9	7.139	6.905	7.093	6.846	7.028	6.897	6.728	6.7	6.774	-0.152	0.171
1822	Amun, isoform A OS=Drosophila melanogaster GN=Amun PE=1 SV=1	7.558	7.318	7.529	7.461	7.261	7.874	7.916	7.982	8.019	7.877	0.508	0.003
1823	Ribose-5-phosphate isomerase, isoform B OS=Drosophila melanogaster GN=Rpi PE=1 SV=3	9.206	8.999	9.035	8.985	9.033	9.096	9.246	9.416	9.48	9.541	0.304	0.029
1824	Probable methylthioribulose-1-phosphate dehydratase OS=Drosophila melanogaster GN=CG11134 PE=3 SV=1	8.961	9.352	9.183	9.29	9.25	9.135	9.101	8.963	8.999	9.169	-0.134	0.197
1825	V-type proton ATPase subunit a OS=Drosophila melanogaster GN=Vha100-5 PE=1 SV=1	6.777	6.77	6.988	6.818	6.883	6.749	6.762	6.751	6.877	7.12	0.004	0.97
1826	CG4377 OS=Drosophila melanogaster GN=CG4377 PE=2 SV=1	7.414	7.643	7.213	7.47	7.782	7.259	6.898	6.91	7.074	7.427	-0.39	0.044
1827	Phospholipid-transporting ATPase OS=Drosophila melanogaster GN=CG42321 PE=3 SV=1	7.62	7.741	7.665	7.654	7.724	7.492	7.328	7.47	7.662	7.371	-0.216	0.037
1828	LD03212p OS=Drosophila melanogaster GN=CG11474 PE=1 SV=1	7.83	7.967	7.901	7.84	8.017	7.813	7.821	7.709	7.668	7.695	-0.17	0.049
1829	Darkener of apricot, isoform R OS=Drosophila melanogaster GN=Doa PE=1 SV=3	4.937	5.876	5.385	5.36	5.381	5.335	4.907	4.582	4.392	4.583	-0.628	0.038
1830	Synaptosomal-associated protein OS=Drosophila melanogaster GN=Snap24 PE=1 SV=1	7.936	7.836	7.831	7.944	7.904	7.93	7.799	7.853	7.717	7.798	-0.071	0.322
1831	GH03051p OS=Drosophila melanogaster GN=Gclm PE=1 SV=1	9.223	9.349	9.217	9.219	9.445	9.184	9.158	9.103	9.145	9.175	-0.137	0.089
1832	Glucosidase 1, isoform B OS=Drosophila melanogaster GN=GCS1 PE=1 SV=4	7.329	7.543	7.247	7.402	7.39	7.399	7.33	7.422	7.464	7.443	0.029	0.728
1833	Phosphoenolpyruvate carboxykinase [GTP] OS=Drosophila melanogaster GN=Pepck PE=2 SV=2	7.058	7.369	7.141	7.942	7.53	7.891	7.089	7.463	7.471	7.188	0.012	0.963
1834	EG:8D8.4 protein OS=Drosophila melanogaster GN=EG:8D8.4 PE=4 SV=1	7.95	8.278	8.067	8.233	8.211	7.928	7.867	7.632	7.686	7.669	-0.391	0.013
1835	Transporter OS=Drosophila melanogaster GN=Gat PE=1 SV=4	8.621	8.686	8.705	8.451	8.733	8.265	8.357	8.274	8.172	8.502	-0.325	0.017
1836	Cysteine string protein, isoform F OS=Drosophila melanogaster GN=Csp PE=1 SV=1	9.182	9.451	9.223	9.163	9.266	8.906	9.048	8.792	8.626	8.591	-0.464	0.012
1837	CG8209 OS=Drosophila melanogaster GN=anon-WO0172774.138 PE=1 SV=1	8.848	8.231	8.637	8.494	8.557	8.592	8.929	9.292	9.426	9.507	0.596	0.031
1838	HEAT repeat-containing protein 1 homolog OS=Drosophila melanogaster GN=l(2)k09022 PE=2 SV=2	7.983	7.689	7.647	7.778	7.879	7.602	7.661	7.553	7.719	7.902	-0.108	0.327
1839	Replication factor C subunit 3 OS=Drosophila melanogaster GN=RfC3 PE=1 SV=2	8.587	8.262	8.591	8.384	8.201	8.544	8.794	8.965	9.017	8.916	0.442	0.019
1840	DnaJ homolog shv OS=Drosophila melanogaster GN=shv PE=1 SV=1	7.219	7.208	7.212	7.449	7.316	7.4	7.055	7.203	7.337	7.374	-0.007	0.952
1841	Pre-mRNA-splicing factor CWC22 homolog OS=Drosophila melanogaster GN=ncm PE=1 SV=3	7.386	7.673	7.551	7.645	7.686	7.419	7.212	7.368	7.226	7.085	-0.326	0.02
1842	CG4829, isoform B OS=Drosophila melanogaster GN=CG4829 PE=1 SV=1	7.566	7.859	7.639	7.733	7.699	7.425	7.458	7.256	7.228	7.309	-0.364	0.01
1843	GH13039p OS=Drosophila melanogaster GN=gammaSnap1 PE=1 SV=1	8.367	8.601	8.492	8.517	8.415	8.397	8.424	8.171	8.228	8.235	-0.188	0.06
1844	Uncharacterized protein OS=Drosophila melanogaster GN=Dmel\CG12288 PE=1 SV=1	8.318	8.391	8.422	8.332	8.523	8.243	8.124	8.131	8.264	8.138	-0.217	0.024
1845	LD41874p OS=Drosophila melanogaster GN=Dmel\CG10237 PE=1 SV=2	8.621	8.383	8.391	8.359	8.398	8.372	8.714	8.655	8.856	8.908	0.271	0.061
1846	FI17101p1 OS=Drosophila melanogaster GN=BcDNA:HL01254 PE=1 SV=2	8.022	8.14	8.117	8.095	8.126	8.082	7.925	8.076	8.113	8.142	-0.033	0.658
1847	Uncharacterized protein OS=Drosophila melanogaster GN=CG31098 PE=1 SV=2	8.032	8.124	8.026	8.027	8.098	7.894	7.838	7.874	7.854	8.007	-0.168	0.035
1848	Probable 28S ribosomal protein S25, mitochondrial OS=Drosophila melanogaster GN=mRpS25 PE=1 SV=1	9.089	9.078	9.081	8.956	9.025	9.222	9.354	9.341	9.299	9.27	0.252	0.011
1849	Protein pelota OS=Drosophila melanogaster GN=pelo PE=2 SV=2	7.534	7.568	7.654	7.604	7.512	7.554	7.551	7.383	7.564	7.255	-0.113	0.22
1850	Acyl-CoA-binding protein homolog OS=Drosophila melanogaster GN=Dbi PE=2 SV=1	8.799	8.618	8.571	8.618	8.694	8.769	8.861	9.036	9.153	9.392	0.382	0.028
1851	HL01517p OS=Drosophila melanogaster GN=wmd PE=1 SV=1	7.071	6.949	6.94	7.107	6.823	7.073	7.394	7.336	7.58	7.535	0.406	0.018
1852	Cytoplasmic dynein 1 intermediate chain OS=Drosophila melanogaster GN=sw PE=1 SV=3	8.458	8.277	8.345	8.323	8.272	8.317	8.441	8.544	8.648	8.61	0.177	0.08
1853	RE08710p OS=Drosophila melanogaster GN=CG16749 PE=1 SV=1	8.581	8.092	8.272	8.279	8.127	8.446	8.665	8.779	9.094	9.191	0.565	0.022
1854	Exocyst complex component 1 OS=Drosophila melanogaster GN=Sec3 PE=1 SV=2	6.537	6.352	6.418	6.417	6.381	6.413	6.528	6.435	6.614	6.55	0.087	0.256
1855	Nedd8-activating enzyme E1 catalytic subunit OS=Drosophila melanogaster GN=Uba3 PE=1 SV=1	8.476	8.488	8.573	8.677	8.55	8.686	8.76	8.731	8.805	8.631	0.17	0.047
1856	AT19154p OS=Drosophila melanogaster GN=Scox PE=1 SV=1	8.203	8.187	7.939	7.887	8.125	7.89	8.092	8.372	8.654	8.962	0.326	0.171
1857	Uncharacterized protein, isoform C OS=Drosophila melanogaster GN=CG14434 PE=1 SV=1	7.792	7.95	7.899	7.986	7.817	8.218	8.072	7.94	7.785	7.764	0.066	0.58
1858	RH48101p OS=Drosophila melanogaster GN=CG17121 PE=1 SV=1	7.585	7.139	7.076	6.94	7.265	7.164	7.301	7.415	7.538	7.743	0.231	0.191
1859	Cysteine and histidine-rich domain-containing protein OS=Drosophila melanogaster GN=CHORD PE=1 SV=1	8.429	8.457	8.492	8.456	8.461	8.384	8.592	8.619	8.438	8.33	0.014	0.883
1860	Jonah 65Aiv OS=Drosophila melanogaster GN=Jon65Aiv PE=1 SV=1	8.646	9.059	8.627	8.925	8.918	9.23	9.028	8.856	8.781	9.004	0.145	0.298
1861	CG3940, isoform A OS=Drosophila melanogaster GN=CG3940 PE=4 SV=2	8.301	8.497	8.209	8.313	8.426	7.988	8.077	8.134	8.234	8.455	-0.172	0.159
1862	CG3397 OS=Drosophila melanogaster GN=CG3397 PE=1 SV=1	8.856	8.969	8.81	8.871	9.051	9.008	8.78	8.941	8.511	9.065	-0.05	0.716
1863	Protein-serine/threonine kinase OS=Drosophila melanogaster GN=Gprk1 PE=1 SV=1	7.207	7.221	7.248	7.23	7.234	7.131	7.055	7.201	7.098	7.119	-0.107	0.093
1864	Uncharacterized protein, isoform A OS=Drosophila melanogaster GN=38C.53 PE=4 SV=2	8.201	8.421	8.124	8.386	8.257	8.253	8.11	8.223	7.968	7.696	-0.227	0.12
1865	Eukaryotic peptide chain release factor subunit 1 OS=Drosophila melanogaster GN=eRF1 PE=1 SV=2	8.108	7.771	7.837	7.85	7.94	8.115	8.05	8.191	8.214	8.312	0.275	0.025
1866	COP9 signalosome complex subunit 6 OS=Drosophila melanogaster GN=CSN6 PE=1 SV=1	8.317	8.314	8.312	8.301	8.216	8.307	8.399	8.454	8.447	8.365	0.103	0.126
1867	LD45860p OS=Drosophila melanogaster GN=REG PE=1 SV=1	8.744	8.285	8.438	8.358	8.464	8.764	8.735	8.883	8.986	8.777	0.371	0.018
1868	Coronin OS=Drosophila melanogaster GN=pod1 PE=1 SV=1	7.103	7.266	7.338	7.234	7.241	7.476	7.212	7.03	7.078	7.082	-0.061	0.596
1869	GH11935p OS=Drosophila melanogaster GN=Ostgamma PE=1 SV=1	8.708	8.685	8.756	8.723	8.71	8.706	8.75	8.715	8.695	8.549	-0.034	0.621
1870	Uncharacterized protein, isoform F OS=Drosophila melanogaster GN=CG42354 PE=1 SV=1	8.595	8.686	8.461	8.43	8.565	8.551	8.501	8.524	8.542	8.637	0.004	0.967
1871	CG6459 protein OS=Drosophila melanogaster GN=P32 PE=1 SV=1	9.707	9.346	9.437	9.394	9.494	9.481	9.682	9.734	9.731	9.811	0.212	0.072
1872	Eukaryotic translation initiation factor 4E-binding protein Mextli OS=Drosophila melanogaster GN=mxt PE=1 SV=1	7.577	8.006	7.758	7.777	7.82	7.636	7.611	7.134	7.134	7.171	-0.45	0.026
1873	Transmembrane 9 superfamily member OS=Drosophila melanogaster GN=TM9SF4 PE=1 SV=1	7.882	7.846	7.798	7.824	7.97	7.814	7.811	7.791	7.599	7.652	-0.131	0.119
1874	IP11925p OS=Drosophila melanogaster GN=CG11878 PE=2 SV=1	7.653	7.878	7.453	7.631	7.752	7.513	7.294	7.628	7.613	7.767	-0.11	0.395
1875	DI01187p OS=Drosophila melanogaster GN=CG12896-RA PE=2 SV=1	3.533	2.848	1.504	1.913	2.764	3.424	3.993	4.618	5.15	4.802	1.885	0.014
1876	GH11066p OS=Drosophila melanogaster GN=CG10560 PE=2 SV=2	7.896	7.864	7.807	7.795	7.917	7.744	7.698	7.926	7.903	8.383	0.075	0.62
1877	CG9775, isoform A OS=Drosophila melanogaster GN=CG9775 PE=1 SV=1	6.858	6.283	6.641	6.14	6.52	6.652	6.533	6.847	7.072	7.114	0.355	0.093
1878	40S ribosomal protein S24 OS=Drosophila melanogaster GN=RpS24 PE=1 SV=1	9.251	8.743	9.141	8.974	9.064	9.215	9.373	9.43	9.383	9.279	0.301	0.033
1879	Cytosolic Fe-S cluster assembly factor NUBP1 homolog OS=Drosophila melanogaster GN=CG17904 PE=2 SV=1	7.633	7.421	7.581	7.533	7.455	7.278	7.282	7.362	7.37	7.293	-0.208	0.024
1880	CG5114, isoform A OS=Drosophila melanogaster GN=Dmel\CG5114 PE=1 SV=1	7.054	6.943	7.02	6.884	6.929	6.75	6.977	6.947	7.09	6.912	-0.03	0.741
1881	Adenylyl cyclase 76E, isoform B OS=Drosophila melanogaster GN=Ac76E PE=3 SV=1	7.25	7.566	7.382	7.278	7.471	7.27	7.198	6.959	6.84	6.851	-0.366	0.026
1882	CG7997, isoform A OS=Drosophila melanogaster GN=CG7997 PE=1 SV=1	7.904	7.579	7.672	7.789	7.587	7.901	8.024	8.191	8.282	8.25	0.423	0.014
1883	CG8507 OS=Drosophila melanogaster GN=CG8507 PE=1 SV=1	8.618	8.486	8.636	8.601	8.596	8.634	8.741	8.692	8.729	8.792	0.13	0.075
1884	5-demethoxyubiquinone hydroxylase, mitochondrial OS=Drosophila melanogaster GN=COQ7 PE=2 SV=2	7.697	7.453	7.63	7.356	7.582	7.498	7.781	8.131	8.333	8.619	0.529	0.051
1885	GM04779p OS=Drosophila melanogaster GN=SrpRbeta PE=1 SV=2	8.142	7.267	7.859	7.646	7.931	8.2	8.213	8.495	8.627	8.848	0.708	0.018
1886	RE68357p OS=Drosophila melanogaster GN=Dmel\CG10075 PE=2 SV=1	8.32	8.428	8.265	8.333	8.35	8.068	8.083	7.668	7.747	7.76	-0.474	0.009
1887	Enolase-phosphatase E1 OS=Drosophila melanogaster GN=CG12173 PE=2 SV=2	7.7	7.764	7.647	7.682	7.713	7.773	7.787	7.735	7.657	7.619	0.013	0.862
1888	CG9273 protein OS=Drosophila melanogaster GN=RPA2 PE=1 SV=2	7.79	7.327	7.653	7.434	7.651	7.765	8.115	8.894	9.569	10.005	1.299	0.029
1889	FI04463p OS=Drosophila melanogaster GN=Dis3l2 PE=1 SV=1	7.455	7.833	7.727	7.861	7.634	7.529	7.5	7.431	7.316	7.078	-0.331	0.038
1890	Ribosome biogenesis protein BOP1 homolog OS=Drosophila melanogaster GN=CG5033 PE=2 SV=1	7.991	8.268	8.117	8.142	8.137	7.914	7.936	7.734	7.863	7.869	-0.268	0.017
1891	NADH-cytochrome b5 reductase OS=Drosophila melanogaster GN=Dmel\CG5946 PE=1 SV=1	9.2	8.778	8.751	8.667	8.812	8.749	9.019	9.423	9.54	9.646	0.434	0.073
1892	CoRest, isoform G OS=Drosophila melanogaster GN=CoRest PE=1 SV=1	7.448	7.714	7.904	7.748	7.586	7.804	7.545	7.35	7.32	7.149	-0.246	0.139
1893	LD38919p OS=Drosophila melanogaster GN=Ubqn PE=1 SV=1	7.271	7.45	7.284	7.411	7.246	7.183	7.224	7.417	7.434	7.335	-0.014	0.89
1894	60S ribosomal protein L13a OS=Drosophila melanogaster GN=RpL13A PE=1 SV=1	8.342	8.047	8.143	8.104	8.19	8.23	8.438	8.714	8.896	9.223	0.535	0.033
1895	Uncharacterized protein, isoform A OS=Drosophila melanogaster GN=CG17109 PE=1 SV=1	8.071	7.813	8.072	7.865	8.027	8.074	8.258	8.284	8.31	8.468	0.309	0.024
1896	Galactose-1-phosphate uridylyltransferase OS=Drosophila melanogaster GN=Galt PE=3 SV=1	8.45	8.408	8.25	8.238	8.401	8.192	8.339	8.439	8.689	8.917	0.166	0.305
1897	Canoe, isoform E OS=Drosophila melanogaster GN=cno PE=1 SV=2	5.828	6.136	5.978	6.033	5.98	5.881	5.739	5.525	5.277	5.431	-0.42	0.023
1898	RE55639p OS=Drosophila melanogaster GN=CG12542 PE=2 SV=2	8.319	8.388	8.317	8.3	8.427	8.335	8.227	8.232	8.22	8.18	-0.111	0.109
1899	Golgin-84 OS=Drosophila melanogaster GN=Golgin84 PE=1 SV=2	6.922	7.172	7.131	7.33	7.132	7.182	7.119	6.93	6.894	6.773	-0.158	0.207
1900	Babos, isoform A OS=Drosophila melanogaster GN=babos PE=2 SV=2	7.533	7.561	7.55	7.529	7.575	7.407	7.344	7.496	7.647	7.862	0.001	0.99
1901	CG5958 OS=Drosophila melanogaster GN=Dmel\CG5958 PE=1 SV=1	9.38	8.874	8.987	8.889	9.181	9.287	9.277	9.58	9.606	9.728	0.433	0.027
1902	Sponge, isoform E OS=Drosophila melanogaster GN=spg PE=1 SV=5	6.347	6.233	6.465	6.176	6.28	6.433	6.661	6.487	6.424	6.385	0.178	0.08
1903	Tricornered, isoform B OS=Drosophila melanogaster GN=trc PE=3 SV=1	8.445	8.583	8.403	8.464	8.477	8.388	8.412	8.367	8.339	8.294	-0.115	0.102
1904	CG1561 OS=Drosophila melanogaster GN=CG1561 PE=1 SV=1	8.513	8.71	8.558	8.652	8.71	8.235	8.33	8.042	8.014	8.094	-0.485	0.004
1905	CG1309 OS=Drosophila melanogaster GN=Dmel\CG1309 PE=1 SV=1	7.743	7.879	7.612	7.738	7.763	7.691	7.734	7.608	7.573	7.426	-0.141	0.142
1906	Rudhira, isoform C OS=Drosophila melanogaster GN=rudhira PE=4 SV=3	4.483	4.105	4.604	4.336	4.496	4.687	4.4	4.208	4.45	4.287	0.001	0.993
1907	LD07294p OS=Drosophila melanogaster GN=Tap42 PE=1 SV=2	7.739	8.268	7.847	7.997	7.683	7.772	7.837	7.713	7.683	7.466	-0.212	0.159
1908	Arginase OS=Drosophila melanogaster GN=arg PE=1 SV=2	9.237	9.176	9.151	9.191	9.222	9.3	9.017	9.224	9.364	9.282	0.042	0.633
1909	Dual specificity mitogen-activated protein kinase kinase dSOR1 OS=Drosophila melanogaster GN=Dsor1 PE=1 SV=2	8.381	8.074	8.366	8.027	8.209	8.209	8.443	8.652	8.876	8.977	0.42	0.048
1910	CG6693, isoform B OS=Drosophila melanogaster GN=CG6693 PE=4 SV=1	7.859	7.634	7.975	7.951	7.643	8.025	8.242	8.21	8.193	7.829	0.288	0.052
1911	CG8043 OS=Drosophila melanogaster GN=CG8043 PE=1 SV=1	7.289	7.086	7.288	6.933	6.973	7.575	7.217	7.434	7.565	7.558	0.356	0.025
1912	IP19992p OS=Drosophila melanogaster GN=mRpL28 PE=1 SV=1	8.379	8.563	8.387	8.37	8.411	8.267	8.316	8.186	8.26	8.205	-0.175	0.038
1913	NAD(P)H-hydrate epimerase OS=Drosophila melanogaster GN=CG2974 PE=2 SV=2	8.267	7.77	8.045	7.897	8.222	8.247	8.168	8.413	8.617	8.702	0.389	0.043
1914	LD06441p OS=Drosophila melanogaster GN=mRpS35 PE=1 SV=1	8.518	8.124	8.301	8.233	8.221	8.189	8.397	8.623	8.549	8.616	0.196	0.143
1915	CG4332 OS=Drosophila melanogaster GN=CG4332 PE=1 SV=1	8.452	8.527	8.492	8.743	8.347	8.647	8.574	8.556	8.441	8.13	-0.043	0.765
1916	Brahma associated protein 55kD OS=Drosophila melanogaster GN=Bap55 PE=1 SV=1	7.103	7.277	7.237	7.489	7.227	7.264	7.237	7.083	7.032	6.956	-0.153	0.175
1917	Fasciclin 3, isoform C OS=Drosophila melanogaster GN=Fas3 PE=4 SV=2	3.951	4.367	4.079	3.738	4.421	3.424	3.611	3.109	3.263	2.629	-0.904	0.012
1918	Pds5, isoform A OS=Drosophila melanogaster GN=pds5 PE=1 SV=1	7.923	7.787	7.888	7.748	7.593	8.003	8.024	7.664	7.883	7.779	0.083	0.465
1919	CG5323 OS=Drosophila melanogaster GN=CG5323 PE=1 SV=1	7.815	7.992	7.989	7.881	7.969	7.881	7.891	7.639	7.605	7.736	-0.179	0.077
1920	LD40944p OS=Drosophila melanogaster GN=CG12391 PE=1 SV=1	7.375	7.193	7.292	7.264	6.973	6.964	7.118	7.428	7.164	6.832	-0.119	0.418
1921	CG2004, isoform A OS=Drosophila melanogaster GN=CG2004 PE=1 SV=1	8.65	8.334	8.408	8.403	8.413	8.598	8.673	8.979	9.035	9.026	0.421	0.018
1922	Tumor suppressor protein 101 OS=Drosophila melanogaster GN=TSG101 PE=1 SV=2	8.062	7.88	7.807	7.639	7.933	7.896	7.898	8.08	8.132	7.939	0.125	0.256
1923	Lethal (3) 72Dn, isoform B OS=Drosophila melanogaster GN=l(3)72Dn PE=1 SV=1	8.208	8.235	8.165	8.244	8.12	8.137	8.088	8.017	7.997	8.008	-0.145	0.053
1924	CG4603, isoform B OS=Drosophila melanogaster GN=Q9VRJ9 PE=1 SV=1	8.162	8.041	8.084	8.022	8.158	8.04	8.21	8.355	8.519	8.653	0.262	0.077
1925	Tyrosine--tRNA ligase, mitochondrial OS=Drosophila melanogaster GN=TyrRS-m PE=2 SV=1	8.538	8.511	8.473	8.407	8.505	8.526	8.517	8.443	8.491	8.487	0.006	0.93
1926	Msr-110, isoform C OS=Drosophila melanogaster GN=Msr-110 PE=1 SV=1	7.474	7.523	7.567	7.417	7.621	7.512	7.591	7.686	7.672	7.829	0.137	0.135
1927	Epoxide hydrolase OS=Drosophila melanogaster GN=Jheh2 PE=1 SV=1	8.923	9.007	9.042	9.02	8.999	8.942	8.921	9.052	8.925	8.813	-0.068	0.344
1928	CG4666, isoform B OS=Drosophila melanogaster GN=CG4666 PE=4 SV=1	8.972	8.719	8.865	8.85	8.869	8.804	8.962	8.898	8.877	9.049	0.063	0.452
1929	Uncharacterized protein, isoform C OS=Drosophila melanogaster GN=Ttd14 PE=1 SV=1	8.856	8.646	8.725	8.691	8.704	8.805	8.881	9.071	9.033	8.977	0.229	0.029
1930	ADP-ribosylation factor GTPase activating protein 1, isoform A OS=Drosophila melanogaster GN=ArfGAP1 PE=1 SV=1	8.19	7.773	8.041	8.03	8.024	8.165	8.037	8.15	8.077	7.98	0.07	0.48
1931	SD09427p OS=Drosophila melanogaster GN=U4-U6-60K PE=1 SV=1	7.807	7.576	7.831	7.725	7.673	7.886	7.865	7.678	7.95	7.979	0.15	0.128
1932	Nervana 3, isoform E OS=Drosophila melanogaster GN=nrv3 PE=1 SV=1	8.812	8.833	8.827	8.725	8.803	8.518	8.674	8.586	8.523	8.49	-0.242	0.014
1933	Modifier of mdg4 OS=Drosophila melanogaster GN=mod(mdg4) PE=1 SV=1	6.745	7.132	6.935	7.152	7.245	6.912	6.88	6.72	6.699	6.713	-0.257	0.063
1934	CG8235 OS=Drosophila melanogaster GN=AIMP1 PE=1 SV=1	8.942	8.835	8.871	8.884	8.768	8.992	9.035	9.046	9.026	8.975	0.155	0.039
1935	CG5397, isoform A OS=Drosophila melanogaster GN=CT16527 PE=1 SV=1	7.864	7.582	7.713	7.636	7.693	7.869	7.89	8.027	8.072	8.116	0.297	0.018
1936	Jonah 25Biii OS=Drosophila melanogaster GN=Jon25Biii PE=1 SV=1	8.227	8.36	8.327	8.514	8.41	8.159	8.164	8.354	8.169	8.105	-0.177	0.069
1937	Uncharacterized protein OS=Drosophila melanogaster GN=Dmel\CG33158 PE=1 SV=3	7.402	7.457	7.553	7.618	7.424	7.566	7.546	7.389	7.414	7.162	-0.075	0.482
1938	MICOS complex subunit OS=Drosophila melanogaster GN=CG5903 PE=1 SV=1	8.427	8.299	8.323	8.079	8.202	8.163	8.358	8.758	9.134	9.598	0.536	0.096
1939	Actin related complex p41 subunit OS=Drosophila melanogaster GN=Arpc1 PE=1 SV=1	7.945	7.416	7.53	7.353	7.541	7.626	8.034	8.352	8.495	8.637	0.672	0.025
1940	FI04424p OS=Drosophila melanogaster GN=Dmel\CG17593 PE=1 SV=1	8.393	8.682	8.506	8.575	8.406	8.344	8.458	8.334	8.253	8.242	-0.186	0.065
1941	Nuclear pore protein OS=Drosophila melanogaster GN=Nup93-1 PE=1 SV=1	7.339	7.022	7.389	7.255	7.274	7.353	7.432	7.562	7.561	7.574	0.24	0.042
1942	Tetratricopeptide repeat protein 2 OS=Drosophila melanogaster GN=Tpr2 PE=1 SV=1	8.018	8.17	8.107	8.218	8.162	8.23	7.998	7.85	7.92	7.972	-0.141	0.158
1943	39 kDa FK506-binding nuclear protein OS=Drosophila melanogaster GN=FK506-bp1 PE=1 SV=2	9.204	9.104	9.166	9.238	9.184	9.148	9.182	9.119	9.167	8.943	-0.068	0.374
1944	Probable cytochrome P450 4s3 OS=Drosophila melanogaster GN=Cyp4s3 PE=3 SV=1	7.936	8.396	8.137	8.351	8.261	8.27	8.151	7.973	7.878	7.62	-0.238	0.161
1945	39S ribosomal protein L9, mitochondrial OS=Drosophila melanogaster GN=mRpL9 PE=2 SV=1	8.519	8.568	8.714	8.676	8.531	8.556	8.577	8.628	8.722	8.746	0.044	0.594
1946	CG5205 OS=Drosophila melanogaster GN=obe PE=1 SV=2	6.555	6.767	6.616	6.542	6.577	6.424	6.652	6.759	6.575	6.544	-0.021	0.839
1947	Uncharacterized protein, isoform A OS=Drosophila melanogaster GN=CG11889 PE=4 SV=2	7.102	7.147	7.106	7.097	7.297	6.921	6.806	7.095	6.955	7.14	-0.167	0.1
1948	Inositol 1,4,5-trisphosphate receptor OS=Drosophila melanogaster GN=Itp-r83A PE=2 SV=3	8.236	8.32	8.158	8.144	8.23	8.243	8.16	8.197	8.083	8.003	-0.08	0.312
1949	Tyrosine-protein phosphatase 69D OS=Drosophila melanogaster GN=Ptp69D PE=1 SV=2	7.471	7.749	7.791	7.772	7.682	7.654	7.537	7.406	7.218	7.338	-0.262	0.053
1950	Uncharacterized protein, isoform A OS=Drosophila melanogaster GN=Dmel\CG33301 PE=4 SV=3	8.118	7.858	7.844	7.714	7.999	8.18	8.169	8.503	8.38	8.327	0.406	0.015
1951	Mannose-6-phosphate isomerase OS=Drosophila melanogaster GN=CG8417 PE=1 SV=1	9.006	9.218	9.101	9.17	9.17	8.966	9.004	8.835	8.85	8.825	-0.237	0.021
1952	CG9673, isoform A OS=Drosophila melanogaster GN=CG9673 PE=1 SV=1	7.945	7.979	7.986	7.877	7.867	7.809	7.919	8.167	8.227	8.317	0.157	0.208
1953	DNAJ-1 OS=Drosophila melanogaster GN=DnaJ-1 PE=1 SV=1	8.619	8.425	8.535	8.507	8.391	8.553	8.617	8.729	8.66	8.697	0.156	0.068
1954	CG6218, isoform A OS=Drosophila melanogaster GN=CG6218 PE=1 SV=1	7.45	7.829	7.585	7.597	7.646	7.797	7.633	7.391	7.435	7.329	-0.104	0.424
1955	CG6225, isoform A OS=Drosophila melanogaster GN=CG6225 PE=2 SV=1	8.433	8.458	8.328	8.214	8.54	8.245	8.067	8.023	8.051	8.31	-0.255	0.039
1956	GH01829p OS=Drosophila melanogaster GN=Tep2 PE=1 SV=1	8.003	7.926	8.042	7.86	7.78	9.059	8.541	8.39	8.447	8.282	0.622	0.012
1957	GTP:AMP phosphotransferase, mitochondrial OS=Drosophila melanogaster GN=Adk3 PE=1 SV=1	8.943	8.066	8.328	8.148	8.6	8.602	8.783	8.936	9.182	9.376	0.559	0.046
1958	CG6766 OS=Drosophila melanogaster GN=Dmel\CG6766 PE=1 SV=1	7.234	7.185	7.154	7.25	7.199	7.431	7.375	7.46	7.836	8.562	0.528	0.062
1959	Proteasome subunit alpha type-2 OS=Drosophila melanogaster GN=Prosalpha2 PE=1 SV=1	6.99	6.886	7.121	6.818	6.99	6.999	7.497	7.67	7.859	8.266	0.697	0.025
1960	SWI/SNF-related matrix-associated actin-dependent regulator of chromatin subfamily A containing DEAD/H box 1 homolog OS=Drosophila melanogaster GN=Etl1 PE=1 SV=1	7.735	7.594	7.819	7.835	7.461	7.878	8.052	8.047	7.89	7.562	0.197	0.164
1961	Twinfilin OS=Drosophila melanogaster GN=twf PE=1 SV=1	7.83	7.907	8.001	7.916	8.022	7.935	7.851	7.915	7.946	7.923	-0.021	0.768
1962	RH38069p1 OS=Drosophila melanogaster GN=stnA PE=1 SV=1	7.851	8.201	8.117	7.999	8.002	7.821	7.801	7.731	7.662	7.65	-0.301	0.018
1963	Aspartyl beta-hydroxylase, isoform L OS=Drosophila melanogaster GN=Asph PE=1 SV=1	4.386	4.242	4.447	3.997	4.421	4.065	4.174	4.138	4.28	4.562	-0.055	0.716
1964	CG2970, isoform A OS=Drosophila melanogaster GN=CG2970 PE=1 SV=2	8.846	8.959	8.925	8.881	8.832	8.794	8.838	8.727	8.634	8.562	-0.178	0.054
1965	Glutathione S transferase E12, isoform A OS=Drosophila melanogaster GN=GstE12 PE=1 SV=1	8.193	7.972	7.995	7.932	8.068	8.098	8.388	8.932	9.27	9.577	0.821	0.031
1966	CG9577 OS=Drosophila melanogaster GN=CG9577 PE=1 SV=2	7.687	7.099	7.402	7.147	7.431	7.191	7.478	8.026	8.578	9.097	0.721	0.099
1967	CG2201, isoform B OS=Drosophila melanogaster GN=Dmel\CG2201 PE=2 SV=1	6.898	6.814	6.861	6.825	6.893	6.797	6.939	6.824	7.058	7.076	0.08	0.348
1968	Zinc finger protein CG2199 OS=Drosophila melanogaster GN=CG2199 PE=1 SV=1	6.589	6.988	6.646	6.84	7.071	6.342	6.401	6.193	6.232	6.413	-0.511	0.01
1969	BcDNA.GH02220 OS=Drosophila melanogaster GN=Dmel\CG6404 PE=2 SV=1	8.037	8.003	7.944	7.951	7.865	7.829	7.833	7.77	7.962	8.136	-0.054	0.584
1970	Alanine--glyoxylate aminotransferase 2-like OS=Drosophila melanogaster GN=CG8745 PE=2 SV=2	8.448	7.832	7.827	8.003	8.104	8.698	8.182	9.353	8.968	8.508	0.699	0.029
1971	Probable prefoldin subunit 2 OS=Drosophila melanogaster GN=l(3)01239 PE=2 SV=1	8.861	9.115	9.059	8.972	9.014	8.92	9.012	8.779	8.695	8.64	-0.195	0.085
1972	Viking, isoform A OS=Drosophila melanogaster GN=vkg PE=1 SV=1	7.637	8.139	8.108	7.756	7.769	8.112	8.222	7.669	7.149	8.026	-0.046	0.867
1973	GH15225p OS=Drosophila melanogaster GN=Ulp1 PE=1 SV=1	7.068	6.911	7.049	7.034	6.889	7.081	6.997	6.92	6.752	6.619	-0.116	0.315
1974	Precursor RNA processing 3, isoform A OS=Drosophila melanogaster GN=Prp3 PE=1 SV=1	7.681	7.717	7.684	7.783	7.663	7.67	7.703	7.653	7.556	7.347	-0.12	0.202
1975	Mitochondrial ribosomal protein S2 OS=Drosophila melanogaster GN=mRpS2 PE=2 SV=1	8.226	7.903	8.032	8.09	8.15	8.315	8.309	8.495	8.573	8.717	0.402	0.016
1976	4-hydroxyphenylpyruvate dioxygenase OS=Drosophila melanogaster GN=Dmel\CG11796 PE=1 SV=1	8.317	8.462	8.54	8.859	8.565	8.867	8.418	8.621	8.518	8.274	-0.009	0.96
1977	Uncharacterized protein, isoform M OS=Drosophila melanogaster GN=BcDNA:RE55923 PE=1 SV=1	8.174	8.558	8.144	8.33	8.353	7.952	7.882	7.669	7.581	7.804	-0.534	0.007
1978	CG3529, isoform B OS=Drosophila melanogaster GN=DmTOM1 PE=1 SV=2	8.193	8.277	8.101	8.139	8.21	8.059	8.082	8.016	7.864	7.975	-0.185	0.039
1979	CG3603, isoform A OS=Drosophila melanogaster GN=CG3603 PE=1 SV=2	7.89	7.832	7.834	7.78	7.987	7.86	7.797	7.901	8.07	8.197	0.101	0.341
1980	CG1737, isoform A OS=Drosophila melanogaster GN=CG1737-RA PE=1 SV=1	8.039	7.978	8.183	8.047	8.076	8.121	7.795	7.744	7.746	7.584	-0.267	0.049
1981	Uncharacterized protein OS=Drosophila melanogaster GN=CG31288 PE=1 SV=1	7.601	7.179	7.361	7.226	7.358	7.268	7.404	7.854	7.998	8.088	0.378	0.089
1982	Activity-regulated cytoskeleton associated protein 1 OS=Drosophila melanogaster GN=Arc1 PE=1 SV=1	7.224	7.281	7.244	7.379	7.295	7.532	7.477	7.492	7.592	7.512	0.237	0.013
1983	FI04465p OS=Drosophila melanogaster GN=hoe1 PE=1 SV=2	7.45	7.876	7.759	7.84	7.927	7.794	7.805	7.62	7.462	7.366	-0.161	0.273
1984	Sec24AB ortholog, isoform A OS=Drosophila melanogaster GN=Sec24AB PE=1 SV=1	7.366	7.385	7.379	7.474	7.379	7.514	7.21	7.213	7.23	7.288	-0.106	0.225
1985	ATP synthase protein 8 OS=Drosophila melanogaster GN=mt:ATPase8 PE=3 SV=1	8.39	7.999	8.153	7.85	8.25	8.248	8.68	9.294	9.628	10.069	1.055	0.027
1986	40S ribosomal protein S11 OS=Drosophila melanogaster GN=RpS11 PE=1 SV=1	8.704	8.538	8.704	8.657	8.371	8.433	8.682	8.487	8.378	8.306	-0.138	0.231
1987	CG5004, isoform A OS=Drosophila melanogaster GN=CG5004-RA PE=2 SV=1	4.58	4.4	4.958	4.845	4.887	5.088	4.706	4.747	4.708	4.931	0.102	0.512
1988	CG4806 OS=Drosophila melanogaster GN=CG4806 PE=1 SV=2	7.242	7.481	7.26	7.595	7.54	7.297	7.09	6.87	7.053	6.95	-0.371	0.023
1989	LD31571p OS=Drosophila melanogaster GN=mRpL1 PE=1 SV=2	8.083	8.125	8.01	8.077	8.173	7.995	7.948	7.76	7.827	7.559	-0.276	0.031
1990	GST-containing FLYWCH zinc-finger protein OS=Drosophila melanogaster GN=gfzf PE=1 SV=1	6.977	6.726	6.683	6.649	6.821	6.858	6.608	6.786	6.812	6.976	0.037	0.74
1991	Protein Turandot A OS=Drosophila melanogaster GN=TotA PE=1 SV=1	6.827	6.543	6.303	6.625	6.681	10.999	7.467	8.479	8.584	8.75	2.26	0.015
1992	NFU1 iron-sulfur cluster scaffold homolog, mitochondrial OS=Drosophila melanogaster GN=CG32500 PE=2 SV=1	8.034	7.391	7.874	7.467	7.77	7.781	7.715	8.103	8.175	8.212	0.29	0.134
1993	Mitochondrial ribosomal protein L3 OS=Drosophila melanogaster GN=mRpL3 PE=1 SV=2	8.209	8.283	8.37	8.32	8.277	8.243	8.425	8.344	8.378	8.37	0.06	0.385
1994	Epoxide hydrolase OS=Drosophila melanogaster GN=Jheh3 PE=2 SV=1	8.167	7.976	8.001	7.852	7.995	7.804	7.951	8.076	7.877	7.939	-0.069	0.457
1995	Prefoldin subunit 3 OS=Drosophila melanogaster GN=mgr PE=1 SV=3	8.956	8.912	8.983	8.949	8.896	8.854	8.917	8.955	8.895	8.853	-0.045	0.457
1996	GEO08095p1 OS=Drosophila melanogaster GN=BcDNA:RE73208 PE=1 SV=1	7.65	7.343	7.46	7.435	7.515	7.754	7.203	7.51	7.55	7.909	0.105	0.501
1997	Tomosyn ortholog, isoform C OS=Drosophila melanogaster GN=Tomosyn PE=1 SV=3	7.09	7.078	7.143	6.854	7.17	6.909	7.073	6.809	6.711	6.842	-0.199	0.082
1998	26S proteasome non-ATPase regulatory subunit 5 OS=Drosophila melanogaster GN=CG12096 PE=1 SV=3	7.66	7.695	7.762	7.664	7.503	7.575	7.814	7.754	7.77	7.771	0.08	0.347
1999	V-type proton ATPase subunit F 1 OS=Drosophila melanogaster GN=Vha14-1 PE=1 SV=1	9.753	9.951	9.907	9.845	9.905	9.598	9.751	9.676	9.543	9.448	-0.269	0.02
2000	Asrij, isoform B OS=Drosophila melanogaster GN=asrij PE=4 SV=1	8.028	8.064	7.99	8.044	7.999	8.02	8.057	8.15	8.358	8.33	0.158	0.113
2001	General odorant-binding protein 56a OS=Drosophila melanogaster GN=Obp56a PE=2 SV=1	7.788	8.057	7.875	7.761	8.032	8.556	8.666	8.454	8.383	8.474	0.604	0.002
2002	Fermitin 2 OS=Drosophila melanogaster GN=Fit2 PE=2 SV=1	6.972	6.902	6.812	6.936	6.883	6.754	6.591	6.75	6.738	6.777	-0.179	0.036
2003	DNA polymerase interacting tpr containing protein of 47kD, isoform A OS=Drosophila melanogaster GN=Dpit47 PE=1 SV=1	8.174	8.087	8.104	8.096	7.975	8.021	8.179	8.291	8.342	8.211	0.121	0.18
2004	Longitudinals lacking protein, isoforms F/I/K/T OS=Drosophila melanogaster GN=lola PE=1 SV=1	7.942	8.23	8.177	8.257	8.065	7.9	8.041	7.806	7.776	7.622	-0.305	0.029
2005	Angiotensin-converting enzyme OS=Drosophila melanogaster GN=Ance-4 PE=1 SV=1	7.986	7.828	7.685	7.719	7.82	8.157	7.98	8.317	8.346	8.316	0.416	0.012
2006	40S ribosomal protein S25 OS=Drosophila melanogaster GN=RpS25 PE=1 SV=3	9.28	8.99	9.285	9.223	9.188	9.269	9.41	9.319	9.429	9.465	0.185	0.064
2007	Hig-anchoring scaffold protein, isoform G OS=Drosophila melanogaster GN=Hasp PE=1 SV=2	7.253	7.456	7.234	7.369	7.566	7.152	7.231	6.827	6.723	6.842	-0.42	0.023
2008	RNA cytidine acetyltransferase OS=Drosophila melanogaster GN=l(1)G0020 PE=1 SV=2	7.984	8.408	8.221	8.167	8.128	8.007	7.89	7.696	7.934	8.84	-0.108	0.663
2009	RNA-binding protein 8A OS=Drosophila melanogaster GN=tsu PE=1 SV=1	8.737	8.627	8.724	8.696	8.769	8.636	8.677	8.68	8.638	8.733	-0.038	0.549
[truncated: 2,823 more rows]
